# Supplementary material for: Causal relationship between gut microbiota and gynecological tumor: a two-sample Mendelian randomization study
Source: Front Microbiol. 2024 Aug 7;15:1417904. doi: 10.3389/fmicb.2024.1417904 (PMC11339882; doi:10.3389/fmicb.2024.1417904)
Supplement: Supplementary file 1 [file Data_Sheet_1.xlsx]

## Sheet: List of Supplementary Data
List of Supplementary Data
Supplementary Table S1 Detailed information of instrumental variables used in MR analyses.
Supplementary Table S2 MR analysis of all gut microbiome in the discovery samples.
Supplementary Table S3 MR analysis of all gut microbiome in the validation samples.
Supplementary Table S4 The heterogeneity results from the Cochran's Q test.
Supplementary Table S5 Directional pleiotropy results from Egger intercept analysis.
Supplementary Table S6 The heterogeneity results from MR-PRESSO.
Supplementary Table S7 Leave-one-out analysis for IVW-RE MR of gut microbiota on Gynaecology.
Supplementary Table S8 Detailed information of instrumental variables used in reverse MR analyses.
Data sources for the Mendelian Randomization analysis in the study
gut microbiota: https://mibiogen.gcc.rug.nl/
uterine fibroids: https://gwas.mrcieu.ac.uk/datasets/finn-b-CD2_BENIGN_LEIOMYOMA_UTERI/, https://gwas.mrcieu.ac.uk/datasets/bbj-a-157/
endometrial cancer: https://gwas.mrcieu.ac.uk/datasets/ebi-a-GCST006464/, https://gwas.mrcieu.ac.uk/datasets/ukb-b-13545/
ovarian cancer: https://gwas.mrcieu.ac.uk/datasets/ieu-a-1229/, https://gwas.mrcieu.ac.uk/datasets/ieu-b-4963/
cervical cancer: https://gwas.mrcieu.ac.uk/datasets/ieu-b-4876/, https://gwas.mrcieu.ac.uk/datasets/ukb-b-8777/

## Sheet: Supplementary Table S1
Supplementary Table S1 Detailed information of instrumental variables used in MR analyses.
Trait	Bacterial taxa	SNP	Effect allele	Other allele	Exposure (bacterial taxa)			Outcome (Gynaecology traits)			F Statistics
					Beta	SE	P-value	Beta	SE	P-value
UF	phylum. Tenericutesphylum Tenericutes	rs12566890	T	G	-0.101147	0.0230978	3.65098e-06	-0.0215	0.0191	0.2597	33.483
UF	phylum. Tenericutesphylum Tenericutes	rs3768491	G	A	0.0681052	0.0149061	4.2335e-06	-0.0115	0.014	0.4124	27.2331
UF	phylum. Tenericutesphylum Tenericutes	rs11890098	A	G	0.074438	0.0153389	9.56577e-07	-0.0081	0.0142	0.5673	31.8879
UF	phylum. Tenericutesphylum Tenericutes	rs2464826	A	C	0.0944239	0.0211806	8.39499e-06	-0.0228	0.02	0.2544	25.6706
UF	phylum. Tenericutesphylum Tenericutes	rs10108398	G	A	0.0769142	0.0153953	1.09001e-06	0.0139	0.0142	0.3295	33.8753
UF	phylum. Tenericutesphylum Tenericutes	rs72901605	T	C	-0.0841852	0.0178119	3.25792e-06	0.0203	0.0201	0.313	20.5549
UF	phylum. Tenericutesphylum Tenericutes	rs78169027	A	G	-0.108283	0.0237289	5.87611e-06	0.0464	0.0271	0.0863993	19.2746
UF	phylum. Tenericutesphylum Tenericutes	rs4885016	C	T	0.0819606	0.0181628	7.26993e-06	-0.0291	0.0187	0.12	22.4343
UF	phylum. Tenericutesphylum Tenericutes	rs74603314	T	C	0.221639	0.0462918	1.5569e-06	-0.0417	0.0328	0.2045	54.3386
UF	phylum. Tenericutesphylum Tenericutes	rs17214486	C	A	0.06099	0.0135623	6.60861e-06	0.0046	0.0137	0.735501	23.3079
UF	phylum. Tenericutesphylum Tenericutes	rs28537087	G	A	0.0820873	0.0188312	8.07402e-06	-0.0274	0.0147	0.0630507	36.1972
UF	phylum. Tenericutesphylum Tenericutes	rs6043847	T	C	-0.114937	0.0248606	4.55481e-06	0.0462	0.0271	0.0880805	20.9494
UF	class. Mollicutes	rs3768491	G	A	0.0681052	0.0149061	4.2335e-06	-0.0115	0.014	0.4124	27.2331
UF	class. Mollicutes	rs12566890	T	G	-0.101147	0.0230978	3.65098e-06	-0.0215	0.0191	0.2597	33.483
UF	class. Mollicutes	rs11890098	A	G	0.074438	0.0153389	9.56577e-07	-0.0081	0.0142	0.5673	31.8879
UF	class. Mollicutes	rs2464826	A	C	0.0944239	0.0211806	8.39499e-06	-0.0228	0.02	0.2544	25.6706
UF	class. Mollicutes	rs10108398	G	A	0.0769142	0.0153953	1.09001e-06	0.0139	0.0142	0.3295	33.8753
UF	class. Mollicutes	rs72901605	T	C	-0.0841852	0.0178119	3.25792e-06	0.0203	0.0201	0.313	20.5549
UF	class. Mollicutes	rs78169027	A	G	-0.108283	0.0237289	5.87611e-06	0.0464	0.0271	0.0863993	19.2746
UF	class. Mollicutes	rs4885016	C	T	0.0819606	0.0181628	7.26993e-06	-0.0291	0.0187	0.12	22.4343
UF	class. Mollicutes	rs74603314	T	C	0.221639	0.0462918	1.5569e-06	-0.0417	0.0328	0.2045	54.3386
UF	class. Mollicutes	rs17214486	C	A	0.06099	0.0135623	6.60861e-06	0.0046	0.0137	0.735501	23.3079
UF	class. Mollicutes	rs28537087	G	A	0.0820873	0.0188312	8.07402e-06	-0.0274	0.0147	0.0630507	36.1972
UF	class. Mollicutes	rs6043847	T	C	-0.114937	0.0248606	4.55481e-06	0.0462	0.0271	0.0880805	20.9494
UF	order. Pasteurellales	rs73139353	A	C	-0.222573	0.0484634	8.71325e-06	-0.0219	0.0228	0.3375	114.247
UF	order. Pasteurellales	rs72756943	G	A	0.13988	0.0303029	3.3522e-06	-0.0118	0.0258	0.6486	34.5109
UF	order. Pasteurellales	rs9382510	C	T	-0.0881865	0.0169965	2.476e-07	-0.0108	0.0144	0.4539	43.3704
UF	order. Pasteurellales	rs12191680	C	G	0.102214	0.0197189	3.04902e-07	0.0391	0.021	0.06291	27.4055
UF	order. Pasteurellales	rs6972479	A	G	-0.0781862	0.0175366	7.74819e-06	-0.0412	0.0159	0.00940892	28.5377
UF	order. Pasteurellales	rs62568866	T	A	-0.118018	0.0259206	7.2267e-06	0.0048	0.0207	0.8174	37.9227
UF	order. Pasteurellales	rs10965428	C	A	-0.119902	0.0258219	4.29151e-06	-0.0082	0.0277	0.7665	21.8777
UF	order. Pasteurellales	rs78909003	T	C	-0.241159	0.0498372	2.04894e-06	0.0175	0.0281	0.533801	86.5958
UF	order. Pasteurellales	rs76022354	C	T	0.24289	0.0500406	1.82856e-06	0.0743	0.0292	0.0109499	79.636
UF	order. Pasteurellales	rs10840326	C	G	-0.0717634	0.0149229	1.43843e-06	0.0128	0.0132	0.3345	34.3752
UF	order. Pasteurellales	rs35510	A	G	0.122729	0.0264958	4.01578e-06	-0.0078	0.0141	0.580899	/
UF	order. Pasteurellales	rs12050685	A	G	-0.0670948	0.015239	9.18523e-06	-0.0078	0.0141	0.580899	25.9989
UF	order. Pasteurellales	rs9938097	C	T	0.0710386	0.0158024	8.22602e-06	0.0031	0.0131	0.8121	34.4026
UF	order. Pasteurellales	rs111582866	G	A	-0.113957	0.0256403	7.06627e-06	0.0112	0.0227	0.621999	29.3668
UF	order. Pasteurellales	rs9895850	T	C	-0.176406	0.041017	9.0826e-06	-0.0162	0.0312	0.6038	37.301
UF	order. Pasteurellales	rs16970009	A	G	0.187381	0.0429572	7.31526e-06	-0.0279	0.0453	0.5384	20.1401
UF	order. Pasteurellales	rs731534	C	G	-0.0986502	0.0216316	9.46303e-06	0.0028	0.0202	0.8906	27.6346
UF	order. Pasteurellales	rs6092684	A	T	0.0684647	0.014674	3.44057e-06	0.0156	0.0128	0.2251	32.9028
UF	order. Pasteurellales	rs4822728	T	C	0.0685479	0.0149032	4.71846e-06	0.0223	0.0127	0.0798197	33.6427
UF	family. Acidaminococcaceae	rs6427992	C	G	0.0595857	0.01296	4.24326e-06	-0.011	0.0132	0.4039	23.6487
UF	family. Acidaminococcaceae	rs74540770	G	A	-0.108969	0.0243533	7.0881e-06	-0.0189	0.0233	0.4174	25.2802
UF	family. Acidaminococcaceae	rs78702810	T	C	-0.143755	0.0323244	9.16474e-06	-0.0207	0.021	0.3243	55.8686
UF	family. Acidaminococcaceae	rs262812	T	C	-0.143755	0.0142257	3.24908e-06	0.0062	0.0139	0.657301	26.1264
UF	family. Acidaminococcaceae	rs6923842	T	C	-0.0796106	0.0169192	2.21304e-06	-0.0477	0.0199	0.01646	18.5888
UF	family. Acidaminococcaceae	rs2933324	G	A	0.0662557	0.0140257	2.23676e-06	0.0213	0.0152	0.1619	22.1047
UF	family. Acidaminococcaceae	rs6589457	G	A	-0.165911	0.0349516	2.3151e-06	-0.0253	0.0293	0.3876	37.3607
UF	family. Acidaminococcaceae	rs45497800	T	C	-0.117863	0.0257351	5.86422e-06	-0.001	0.0182	0.9543	49.0696
UF	family. Bacteroidaceae	rs1340391	T	C	-0.0592004	0.0132244	6.73e-06	-0.0275	0.0186	0.1379	11.7104
UF	family. Bacteroidaceae	rs11585893	A	G	-0.0740746	0.0147633	1.8e-06	-0.0188	0.015	0.2102	29.1674
UF	family. Bacteroidaceae	rs66710942	T	C	-0.0488038	0.0107412	5.86e-06	0.0068	0.0127	0.5921	17.0096
UF	family. Bacteroidaceae	rs2366421	T	A	-0.0528153	0.0117124	7.65e-06	-0.032	0.0166	0.05431	11.7011
UF	family. Bacteroidaceae	rs6795673	C	T	0.0538565	0.0105251	3.38e-07	-0.0004	0.0127	0.9755	20.7383
UF	family. Bacteroidaceae	rs28757219	T	A	0.0818398	0.0170319	1.29e-06	0.0046	0.0197	0.8141	20.3356
UF	family. Bacteroidaceae	rs13207588	A	G	-0.059205	0.0131195	7.48e-06	-0.0014	0.0163	0.9323	15.8135
UF	family. Bacteroidaceae	rs495004	C	G	-0.0607475	0.0129865	3.42e-06	0.0011	0.0152	0.9402	18.4966
UF	family. Bacteroidaceae	rs2023437	T	C	-0.0782325	0.0167634	5.02e-06	-0.0215	0.0194	0.2676	19.0575
UF	family. Bacteroidaceae	rs17619981	T	G	0.0880978	0.0187002	2.69e-06	0.0482	0.0186	0.00957304	25.9262
UF	family. Bacteroidales S24 7group	rs12748533	G	T	-0.0821108	0.0172701	2.59e-06	-0.0151	0.0141	0.2857	39.7348
UF	family. Bacteroidales S24 7group	rs17043785	T	C	-0.176187	0.0347133	5.12e-07	-0.0167	0.0224	0.4577	71.4283
UF	family. Bacteroidales S24 7group	rs61508842	T	C	0.122574	0.0272389	7.83e-06	0.0487	0.0224	0.0294401	34.4328
UF	family. Bacteroidales S24 7group	rs6831034	T	A	-0.0956546	0.0205228	6.1e-06	0.0048	0.0223	0.8285	21.1877
UF	family. Bacteroidales S24 7group	rs11135366	C	G	0.0842142	0.0183739	8.78e-06	0.0062	0.015	0.6766	36.7722
UF	family. Bacteroidales S24 7group	rs78609301	A	G	-0.0867065	0.0195709	7.09e-06	0.0126	0.0139	0.3635	45.378
UF	family. Bacteroidales S24 7group	rs10872669	G	A	0.123071	0.0275665	9.49e-06	0.0326	0.0224	0.145	36.1466
UF	family. Bacteroidales S24 7group	rs941000	T	C	-0.0850266	0.0163382	3.16e-07	-0.0072	0.0133	0.588499	48.0636
UF	family. Bacteroidales S24 7group	rs1850003	A	G	0.084048	0.0177806	2.41e-06	0.006	0.0151	0.6915	35.9345
UF	family. Bacteroidales S24 7group	rs738193	T	C	0.0847328	0.0165856	3.82e-07	0.0209	0.0133	0.1159	47.0769
UF	family. Pasteurellaceae	rs73139353	A	C	-0.222573	0.0484634	8.71e-06	-0.0219	0.0228	0.3375	114.247
UF	family. Pasteurellaceae	rs72756943	G	A	0.13988	0.0303029	3.35e-06	-0.0118	0.0258	0.6486	34.5109
UF	family. Pasteurellaceae	rs9382510	C	T	-0.0881865	0.0169965	2.48e-07	-0.0108	0.0144	0.4539	43.3704
UF	family. Pasteurellaceae	rs12191680	C	G	0.102214	0.0197189	3.05e-07	0.0391	0.021	0.06291	27.4055
UF	family. Pasteurellaceae	rs6972479	A	G	-0.0781862	0.0175366	7.75e-06	-0.0412	0.0159	0.00940892	28.5377
UF	family. Pasteurellaceae	rs62568866	T	A	-0.118018	0.0259206	7.23e-06	0.0048	0.0207	0.8174	37.9227
UF	family. Pasteurellaceae	rs10965428	C	A	-0.119902	0.0258219	4.29e-06	-0.0082	0.0277	0.7665	21.8777
UF	family. Pasteurellaceae	rs78909003	T	C	-0.241159	0.0498372	2.05e-06	0.0175	0.0281	0.533801	86.5958
UF	family. Pasteurellaceae	rs76022354	C	T	0.24289	0.0500406	1.83e-06	0.0743	0.0292	0.0109499	79.636
UF	family. Pasteurellaceae	rs10840326	C	G	-0.0717634	0.0149229	1.44e-06	0.0128	0.0132	0.3345	34.3752
UF	family. Pasteurellaceae	rs12050685	A	G	-0.0670948	0.015239	9.19e-06	-0.0078	0.0141	0.580899	25.9989
UF	family. Pasteurellaceae	rs111582866	G	A	-0.113957	0.0256403	7.07e-06	0.0112	0.0227	0.621999	29.3668
UF	family. Pasteurellaceae	rs9938097	C	T	0.0710386	0.0158024	8.23e-06	0.0031	0.0131	0.8121	34.4026
UF	family. Pasteurellaceae	rs16970009	A	G	0.187381	0.0429572	7.32e-06	-0.0279	0.0453	0.5384	20.1401
UF	family. Pasteurellaceae	rs9895850	T	C	-0.176406	0.041017	9.08e-06	-0.0162	0.0312	0.6038	37.301
UF	family. Pasteurellaceae	rs6092684	A	T	0.0684647	0.014674	3.44e-06	0.0156	0.0128	0.2251	32.9028
UF	family. Pasteurellaceae	rs731534	C	G	-0.0986502	0.0216316	9.46e-06	0.0028	0.0202	0.8906	27.6346
UF	family. Pasteurellaceae	rs4822728	T	C	0.0685479	0.0149032	4.72e-06	0.0223	0.0127	0.0798197	33.6427
UF	genus. Bacteroides	rs11585893	A	G	-0.0740746	0.0147633	1.79511e-06	-0.0188	0.015	0.2102	73.3973
UF	genus. Bacteroides	rs13207588	A	G	-0.059205	0.0131195	7.48504e-06	-0.0014	0.0163	0.9323	68.4827
UF	genus. Bacteroides	rs1340391	T	C	-0.0592004	0.0132244	6.7301e-06	-0.0275	0.0186	0.1379	69.9495
UF	genus. Bacteroides	rs17619981	T	G	0.0880978	0.0187002	2.68683e-06	0.0482	0.0186	0.00957304	68.0328
UF	genus. Bacteroides	rs2023437	T	C	-0.0782325	0.0167634	5.01824e-06	-0.0215	0.0194	0.2676	69.3954
UF	genus. Bacteroides	rs66474973	G	T	0.0812515	0.0164479	6.80966e-07	-0.0068	0.021	0.7475	75.5879
UF	genus. Bacteroides	rs66710942	C	T	0.0488038	0.0107412	5.86259e-06	-0.0068	0.0127	0.5921	69.5185
UF	genus. Bacteroides	rs6795673	C	T	0.0538565	0.0105251	3.37909e-07	-0.0004	0.0127	0.9755	79.6111
UF	genus. Bacteroides	rs9507307	C	T	0.0604456	0.0129128	2.1271e-06	0.0005	0.0149	0.9755	73.5639
UF	genus. Enterorhabdus	rs10098492	T	C	0.132323	0.0293688	6.40572e-06	-0.0213	0.0272	0.4327	68.0064
UF	genus. Enterorhabdus	rs114731706	T	G	0.182308	0.0382298	2.17342e-06	-0.0259	0.0363	0.476	64.7814
UF	genus. Enterorhabdus	rs2051957	C	T	0.0843291	0.0189864	8.89859e-06	-0.0347	0.016	0.0304201	67.5909
UF	genus. Enterorhabdus	rs3017103	A	G	0.0980897	0.0208995	2.94044e-06	0.0137	0.0162	0.3969	71.3261
UF	genus. Enterorhabdus	rs73331712	T	C	0.26199	0.055123	4.84923e-06	-0.084	0.0318	0.00823398	46.1057
UF	genus. Enterorhabdus	rs77655283	G	A	0.132988	0.0298306	5.88042e-06	-0.0436	0.0252	0.0830807	68.876
UF	genus. Lachnospiraceae	rs12131224	C	T	0.117095	0.02591	7.39863e-06	-0.0459	0.0205	0.0252	35.466
UF	genus. Lachnospiraceae	rs2050911	G	A	0.0751466	0.0153934	1.10648e-06	0.005	0.0134	0.7119	39.5953
UF	genus. Lachnospiraceae	rs2371284	T	C	-0.0761893	0.0170127	7.55967e-06	-0.0104	0.0152	0.4952	35.9231
UF	genus. Lachnospiraceae	rs437876	T	C	0.0784637	0.0144768	7.1655e-08	-0.0117	0.0133	0.3799	44.0179
UF	genus. Lachnospiraceae	rs4981345	T	C	-0.0681973	0.0149831	6.08596e-06	-0.0011	0.0136	0.9355	36.3101
UF	genus. Lachnospiraceae	rs573933	T	C	-0.107898	0.0232346	3.10508e-06	0.055	0.0208	0.00816902	37.8287
UF	genus. Lachnospiraceae	rs62496417	T	G	-0.0748504	0.0165681	5.87504e-06	0.0248	0.0154	0.1077	36.7011
UF	genus. Lachnospiraceae	rs7341608	T	C	-0.0784757	0.0177648	9.48124e-06	-0.0003	0.0186	0.985	35.4402
UF	genus. Lachnospiraceae	rs74034332	G	A	0.168045	0.0382637	3.33351e-06	-0.0422	0.0264	0.1102	29.3891
UF	genus. Lachnospiraceae	rs78848836	A	G	-0.118868	0.0259753	3.38171e-06	-0.0112	0.0208	0.589899	36.5187
UF	genus. Lachnospiraceae	rs8104225	A	G	0.0892098	0.0197665	8.04216e-06	-0.0101	0.0153	0.508	35.7208
UF	genus. Lachnospiraceae	rs9403580	C	T	0.107801	0.0229777	3.46785e-06	-0.0168	0.0189	0.3735	37.5377
UF	genus. Lachnospiraceae	rs985416	C	T	0.0970258	0.0181807	1.45591e-07	0.0015	0.0165	0.9278	42.438
UF	genus. Oscillospira	rs12206468	G	A	-0.133016	0.0269733	1.04222e-06	0.0301	0.0237	0.2051	55.739
UF	genus. Oscillospira	rs12925026	T	C	0.13559	0.030678	9.31021e-06	-0.0177	0.0274	0.517201	46.8151
UF	genus. Oscillospira	rs1954532	T	C	-0.0826246	0.0175252	2.26773e-06	0.0171	0.0161	0.2877	54.6408
UF	genus. Oscillospira	rs2211563	C	A	0.0819177	0.0181079	9.12193e-06	-0.0074	0.0141	0.5994	52.0055
UF	genus. Oscillospira	rs28889936	A	C	0.114051	0.0252838	3.36585e-06	-0.0316	0.0216	0.1438	53.4455
UF	genus. Oscillospira	rs62422654	C	T	0.0898456	0.0198088	6.46754e-06	-0.0053	0.0157	0.736999	51.8286
UF	genus. Oscillospira	rs72866977	A	C	-0.130569	0.0281674	5.62701e-06	0.0015	0.0238	0.9495	50.4413
UF	genus. Oscillospira	rs751183	T	C	-0.0774322	0.0172216	6.85127e-06	0.0095	0.0165	0.564	51.8629
UF	genus. Oscillospira	rs8076323	A	G	0.0715392	0.0156539	5.61316e-06	-0.0077	0.0135	0.5717	53.2589
UF	genus. Turicibacter	rs11054680	T	C	-0.104751	0.0226997	2.30977e-06	-0.0013	0.0169	0.9386	46.9059
UF	genus. Turicibacter	rs11666533	C	T	-0.111689	0.0248436	7.37109e-06	-0.0148	0.0231	0.5215	42.7668
UF	genus. Turicibacter	rs12603364	T	C	0.110861	0.0225598	8.66598e-07	0.0224	0.0177	0.2059	48.9378
UF	genus. Turicibacter	rs149744580	A	G	0.169883	0.0315478	7.00965e-08	0.0454	0.0285	0.1109	52.5608
UF	genus. Turicibacter	rs2834977	T	C	-0.0959995	0.0208261	3.95588e-06	0.0081	0.0177	0.646001	45.7972
UF	genus. Turicibacter	rs2952020	G	A	-0.0759019	0.0165764	5.63308e-06	0.0055	0.0148	0.7118	45.034
UF	genus. Turicibacter	rs3734633	G	A	-0.120957	0.02683	5.31914e-06	-0.021	0.0274	0.4434	44.376
UF	genus. Turicibacter	rs4869133	G	A	0.131186	0.027197	2.55369e-06	0.0363	0.0168	0.0305	44.9886
UF	genus. Turicibacter	rs55756211	T	C	-0.115115	0.0240708	2.80533e-06	0.0224	0.0245	0.3599	46.5243
UF	genus. Turicibacter	rs7199484	G	A	-0.0731428	0.0160172	5.76664e-06	-0.0172	0.0138	0.2131	44.9802
EC	family. Acidaminococcaceae	rs6427992	C	G	0.0595857	0.01296	4.24326e-06	-0.0188125	0.0158495	0.23525	24.4361
EC	family. Acidaminococcaceae	rs74540770	G	A	-0.108969	0.0243533	7.0881e-06	-0.033569	0.0301305	0.265228	25.0422
EC	family. Acidaminococcaceae	rs78702810	T	C	-0.143755	0.0323244	9.16474e-06	-0.032744	0.0387924	0.398624	29.4413
EC	family. Acidaminococcaceae	rs262812	T	C	-0.065675	0.0142257	3.24908e-06	0.00420578	0.0180531	0.815787	24.3427
EC	family. Acidaminococcaceae	rs6923842	T	C	-0.0796106	0.0169192	2.21304e-06	-0.0141532	0.0199068	0.4771	27.1224
EC	family. Acidaminococcaceae	rs2933324	G	A	0.0662557	0.0140257	2.23676e-06	0.0274794	0.0173116	0.112436	24.9159
EC	family. Acidaminococcaceae	rs6589457	G	A	-0.165911	0.0349516	2.3151e-06	-0.056101	0.034701	0.105944	37.8087
EC	family. Acidaminococcaceae	rs45497800	T	C	-0.117863	0.0257351	5.86422e-06	0.00371392	0.0296992	0.900483	30.68
EC	genus. Butyrivibrio	rs1007475	G	T	0.118065	0.0261271	7.92312e-06	0.0323128	0.0166729	0.0526175	18.9037
EC	genus. Butyrivibrio	rs11761679	T	C	0.154775	0.0321539	2.20231e-06	0.00728413	0.020837	0.726656	20.1266
EC	genus. Butyrivibrio	rs142855850	A	G	0.205013	0.0457138	6.85543e-06	0.00388844	0.0274867	0.887502	18.4029
EC	genus. Butyrivibrio	rs16934069	T	C	-0.133784	0.0299444	8.8591e-06	-0.00593699	0.0197454	0.763662	18.7944
EC	genus. Butyrivibrio	rs16941336	C	T	0.127488	0.0267936	1.53182e-06	-0.020905	0.0193284	0.279444	20.4639
EC	genus. Butyrivibrio	rs17163238	G	A	0.140987	0.0309117	5.51196e-06	0.00505562	0.019268	0.793025	19.2559
EC	genus. Butyrivibrio	rs4537857	T	C	-0.12459	0.0260992	1.80192e-06	0.00963378	0.0167986	0.566314	20.3135
EC	genus. Butyrivibrio	rs486484	A	G	-0.108349	0.0240008	6.61084e-06	-0.00495376	0.0160289	0.757283	19.0137
EC	genus. Butyrivibrio	rs4928024	A	G	-0.17471	0.0389333	8.18641e-06	-0.0275808	0.0265711	0.299271	18.8693
EC	genus. Butyrivibrio	rs72723662	C	T	0.224078	0.0449336	7.86241e-07	0.0566378	0.0303525	0.0620412	19.8982
EC	genus. Butyrivibrio	rs74622183	A	G	-0.201027	0.0428204	2.45748e-06	-0.0111081	0.0292062	0.703697	20.0133
EC	genus. Butyrivibrio	rs77356209	T	C	0.216874	0.0483299	6.6643e-06	-0.00303097	0.0326761	0.926096	18.8082
EC	genus. Butyrivibrio	rs7752361	A	G	-0.11923	0.0239975	7.69113e-07	-0.0111299	0.015277	0.466285	21.0908
EC	genus. Butyrivibrio	rs7763512	G	A	0.119846	0.0253367	3.10655e-06	0.0318734	0.0160514	0.0470663	19.2063
EC	genus. Butyrivibrio	rs9349693	A	G	0.117973	0.0259861	5.54958e-06	0.0126843	0.0167516	0.448933	19.2493
EC	genus. Dorea	rs11150408	T	G	0.0488254	0.0109063	7.05777e-06	-0.024581	0.017603	0.162591	55.427
EC	genus. Dorea	rs12537781	T	C	-0.055544	0.0125223	9.15137e-06	0.0155969	0.0182972	0.393982	55.3175
EC	genus. Dorea	rs13279148	G	A	0.0715309	0.0150878	2.25283e-06	-0.0114199	0.0213556	0.592824	59.0988
EC	genus. Dorea	rs1899291	C	T	0.0697217	0.0150285	4.56686e-06	-0.0568763	0.0224953	0.0114594	57.2223
EC	genus. Dorea	rs3005511	A	G	0.0516127	0.0112852	5.28702e-06	-0.0147469	0.016373	0.367755	56.8273
EC	genus. Dorea	rs345219	T	G	-0.0497368	0.0112621	8.8006e-06	0.0110481	0.016909	0.513507	54.8243
EC	genus. Dorea	rs3752849	G	A	0.163846	0.036608	7.68057e-06	-0.0498861	0.0395573	0.207269	31.5144
EC	genus. Dorea	rs4793307	C	T	0.0574165	0.0122472	4.0069e-06	0.0298258	0.0173647	0.0858677	57.5605
EC	genus. Dorea	rs62503162	A	G	-0.0974091	0.0194379	7.46605e-07	-0.00996606	0.0277604	0.719593	59.5335
EC	genus. Dorea	rs73729431	C	T	-0.13745	0.0299983	3.1674e-06	0.0373235	0.0360062	0.299929	43.4941
EC	genus. Dorea	rs78772518	A	C	0.13826	0.0283609	3.38015e-06	-0.0542962	0.03714	0.143759	45.9982
EC	genus. RuminococcaceaeUCG014	rs10495392	C	T	-0.082486	0.0187194	9.96329e-06	0.0334096	0.0253024	0.186698	49.143
EC	genus. RuminococcaceaeUCG014	rs10791168	A	G	-0.0664624	0.0150069	9.76182e-06	0.040942	0.0217164	0.0593882	50.0403
EC	genus. RuminococcaceaeUCG014	rs10941294	C	T	-0.122057	0.0260017	2.397e-06	0.042194	0.0319155	0.18615	50.2057
EC	genus. RuminococcaceaeUCG014	rs115777838	T	C	-0.18835	0.0386643	4.62331e-07	-0.0149732	0.0371947	0.687269	36.8844
EC	genus. RuminococcaceaeUCG014	rs12638134	T	G	0.0582548	0.0119657	1.21144e-06	0.0200711	0.015453	0.193994	55.1231
EC	genus. RuminococcaceaeUCG014	rs34402072	C	T	-0.0688023	0.0156083	9.80426e-06	0.0237921	0.0205288	0.246471	49.1166
EC	genus. RuminococcaceaeUCG014	rs56105232	G	A	0.139276	0.0299132	2.9128e-06	-0.0467575	0.0384739	0.224249	42.7726
EC	genus. RuminococcaceaeUCG014	rs72809222	T	C	0.0671775	0.0139838	2.41191e-06	-0.00611045	0.0177125	0.73011	52.6233
EC	genus. RuminococcaceaeUCG014	rs73186226	G	A	-0.0993852	0.0216819	6.71749e-06	0.0237821	0.0279576	0.394964	49.8723
EC	genus. RuminococcaceaeUCG014	rs853612	A	G	-0.0528257	0.0119367	9.75451e-06	0.00298526	0.0155201	0.847469	50.0422
EC	genus. RuminococcaceaeUCG014	rs995642	C	T	0.060048	0.0126417	1.90222e-06	-0.0405235	0.0171073	0.0178468	54.0553
EC	genus. Turicibacter	rs11054680	T	C	-0.104751	0.0226997	2.30977e-06	0.0429753	0.0233829	0.066077	46.9059
EC	genus. Turicibacter	rs11666533	C	T	-0.111689	0.0248436	7.37109e-06	0.010997	0.0271867	0.685845	42.7668
EC	genus. Turicibacter	rs12603364	T	C	0.110861	0.0225598	8.66598e-07	-0.025577	0.0237505	0.281523	48.9378
EC	genus. Turicibacter	rs149744580	A	G	0.169883	0.0315478	7.00965e-08	0.0238415	0.0334584	0.476111	52.5608
EC	genus. Turicibacter	rs2834977	T	C	-0.0959995	0.0208261	3.95588e-06	0.00321235	0.021312	0.880189	45.7972
EC	genus. Turicibacter	rs2952020	G	A	-0.0759019	0.0165764	5.63308e-06	0.00744561	0.017152	0.664219	45.034
EC	genus. Turicibacter	rs3734633	G	A	-0.120957	0.02683	5.31914e-06	0.0201727	0.0273598	0.460933	44.376
EC	genus. Turicibacter	rs4869133	G	A	0.131186	0.027197	2.55369e-06	-0.0760341	0.0278741	0.00637647	44.9886
EC	genus. Turicibacter	rs55756211	T	C	-0.115115	0.0240708	2.80533e-06	0.0161086	0.0253291	0.524795	46.5243
EC	genus. Turicibacter	rs7199484	G	A	-0.0731428	0.0160172	5.76664e-06	0.00898565	0.016893	0.594784	44.9802
OC	phylum. Cyanobacteriaphylum Cyanobacteria	rs9864379	T	C	-0.138933	0.0268045	2.03334e-07	-0.04594	0.04596	0.3175	60.3606
OC	phylum. Cyanobacteriaphylum Cyanobacteria	rs2553290	A	T	0.0962131	0.0202617	3.61335e-06	-0.02561	0.03576	0.4738	45.6034
OC	phylum. Cyanobacteriaphylum Cyanobacteria	rs584122	T	C	0.151774	0.0326827	4.22776e-06	0.1284	0.05769	0.0259902	43.2006
OC	phylum. Cyanobacteriaphylum Cyanobacteria	rs76531781	T	C	-0.231868	0.0493393	2.87336e-06	-0.07262	0.06584	0.27	65.9946
OC	phylum. Cyanobacteriaphylum Cyanobacteria	rs12555298	G	A	0.0974327	0.0219351	8.0863e-06	0.01402	0.03746	0.7082	39.7415
OC	phylum. Cyanobacteriaphylum Cyanobacteria	rs61972390	T	C	0.107346	0.0242469	9.11381e-06	0.0549	0.04845	0.2572	43.7864
OC	phylum. Cyanobacteriaphylum Cyanobacteria	rs7148504	T	G	-0.0800404	0.0176621	6.62384e-06	-0.01056	0.03157	0.737901	40.6875
OC	phylum. Cyanobacteriaphylum Cyanobacteria	rs2585223	T	C	0.111364	0.0247743	8.85727e-06	-0.0003283	0.04256	0.9938	44.3997
OC	phylum. Cyanobacteriaphylum Cyanobacteria	rs2314810	G	C	0.218257	0.0464571	4.24766e-06	-0.04699	0.0631	0.4564	77.1545
OC	phylum. Cyanobacteriaphylum Cyanobacteria	rs789068	G	A	-0.111385	0.0212922	1.5717e-07	-0.07962	0.03851	0.0386598	53.3313
OC	genus. Barnesiella	rs11155559	T	C	0.0956023	0.0212961	8.91914e-06	0.1232	0.05012	0.0140101	41.0508
OC	genus. Barnesiella	rs113258194	A	G	0.098992	0.0214121	7.31119e-06	-0.01537	0.06307	0.8074	42.289
OC	genus. Barnesiella	rs12909713	C	T	-0.0550716	0.0120039	4.94527e-06	0.008056	0.02885	0.7801	43.4843
OC	genus. Barnesiella	rs13242616	T	C	-0.0583747	0.0123176	2.29017e-06	-0.05063	0.03177	0.111	44.6599
OC	genus. Barnesiella	rs199035	G	A	0.0559495	0.0119716	3.00294e-06	0.0007933	0.02961	0.9786	44.1158
OC	genus. Barnesiella	rs2276875	A	G	-0.0697176	0.0139537	4.65027e-07	-0.001887	0.0381	0.9605	47.6736
OC	genus. Barnesiella	rs2428166	G	A	-0.165859	0.0337309	8.50874e-07	0.004482	0.06568	0.9456	35.9531
OC	genus. Barnesiella	rs35177866	A	G	0.0917125	0.0190133	2.94763e-06	0.03767	0.05413	0.4865	43.3062
OC	genus. Barnesiella	rs62251337	A	G	-0.0690763	0.0149374	4.24161e-06	0.01044	0.03575	0.7703	43.4142
OC	genus. Barnesiella	rs72684847	T	C	-0.114369	0.0253873	6.76169e-06	-0.05717	0.06202	0.3566	41.0182
OC	genus. Barnesiella	rs76181748	C	T	-0.0778559	0.017164	6.7766e-06	-0.09679	0.04442	0.02934	42.8209
OC	genus. Barnesiella	rs77455852	T	G	-0.0891491	0.0195601	3.16354e-06	-0.08033	0.06857	0.2389	43.166
OC	genus. Barnesiella	rs79795328	A	G	-0.0818645	0.0176441	4.23302e-06	-0.01338	0.04252	0.753	42.9847
OC	genus. Butyrivibrio	rs1007475	G	T	0.118065	0.0261271	7.92312e-06	0.03788	0.03141	0.2279	18.9037
OC	genus. Butyrivibrio	rs11761679	T	C	0.154775	0.0321539	2.20231e-06	-0.005698	0.03905	0.884	20.1266
OC	genus. Butyrivibrio	rs142855850	A	G	0.205013	0.0457138	6.85543e-06	0.02828	0.04808	0.5565	18.4029
OC	genus. Butyrivibrio	rs16934069	T	C	-0.133784	0.0299444	8.8591e-06	-0.005016	0.03743	0.8934	18.7944
OC	genus. Butyrivibrio	rs16941336	C	T	0.127488	0.0267936	1.53182e-06	0.1023	0.03302	0.001957	20.4639
OC	genus. Butyrivibrio	rs17163238	G	A	0.140987	0.0309117	5.51196e-06	0.06622	0.03649	0.0696001	19.2559
OC	genus. Butyrivibrio	rs4537857	T	C	-0.12459	0.0260992	1.80192e-06	-0.009931	0.03165	0.753701	20.3135
OC	genus. Butyrivibrio	rs486484	A	G	-0.108349	0.0240008	6.61084e-06	-0.03716	0.03016	0.2178	19.0137
OC	genus. Butyrivibrio	rs4928024	A	G	-0.17471	0.0389333	8.18641e-06	0.05774	0.0493	0.2415	18.8693
OC	genus. Butyrivibrio	rs72723662	C	T	0.224078	0.0449336	7.86241e-07	-0.003256	0.05937	0.9563	19.8982
OC	genus. Butyrivibrio	rs74622183	A	G	-0.201027	0.0428204	2.45748e-06	0.001137	0.05609	0.9838	20.0133
OC	genus. Butyrivibrio	rs77356209	T	C	0.216874	0.0483299	6.6643e-06	0.09974	0.06657	0.1374	18.8082
OC	genus. Butyrivibrio	rs7752361	A	G	-0.11923	0.0239975	7.69113e-07	-0.004339	0.02896	0.8809	21.0908
OC	genus. Butyrivibrio	rs7763512	G	A	0.119846	0.0253367	3.10655e-06	0.07658	0.0301	0.01096	19.2063
OC	genus. Butyrivibrio	rs9349693	A	G	0.117973	0.0259861	5.54958e-06	0.0002667	0.03149	0.9932	19.2493
OC	genus. Coprobacter	rs12684609	T	C	0.100827	0.0220366	6.10177e-06	-0.03983	0.03802	0.2948	38.1586
OC	genus. Coprobacter	rs12996055	A	C	0.0921817	0.0209405	8.07639e-06	-0.04463	0.03529	0.206	38.1973
OC	genus. Coprobacter	rs143662916	C	T	0.253264	0.0540141	3.07252e-06	0.008549	0.0647	0.8949	28.1414
OC	genus. Coprobacter	rs189356	G	A	0.0781125	0.0171916	6.26291e-06	-0.04171	0.03074	0.1748	39.2209
OC	genus. Coprobacter	rs213863	C	T	-0.0887412	0.0188377	2.34883e-06	0.05369	0.03152	0.0885503	41.1926
OC	genus. Coprobacter	rs28402691	T	C	0.110695	0.0251199	9.55668e-06	0.05999	0.04353	0.1682	37.3674
OC	genus. Coprobacter	rs305411	A	G	0.129218	0.0264518	1.00906e-06	-0.02365	0.04427	0.5933	42.6955
OC	genus. Coprobacter	rs3828477	G	T	-0.091218	0.019569	2.88974e-06	0.05337	0.03376	0.114	40.8017
OC	genus. Coprobacter	rs72821405	T	C	-0.147365	0.0319978	4.7576e-06	0.0995	0.05809	0.0867401	38.0868
OC	genus. Coprobacter	rs74919520	G	A	0.125703	0.0276296	5.76326e-06	-0.004398	0.04344	0.9194	38.3316
OC	genus. Lachnospiraceae	rs2050911	G	A	0.0751466	0.0153934	1.10648e-06	0.05663	0.03134	0.0708304	46.8037
OC	genus. Lachnospiraceae	rs437876	T	C	0.0784637	0.0144768	7.1655e-08	0.003464	0.03161	0.9127	52.0314
OC	genus. Lachnospiraceae	rs4981345	T	C	-0.0681973	0.0149831	6.08596e-06	-0.04904	0.0326	0.1325	42.9205
OC	genus. Lachnospiraceae	rs573933	T	C	-0.107898	0.0232346	3.10508e-06	-0.009869	0.05218	0.85	44.7155
OC	genus. Lachnospiraceae	rs62496417	T	G	-0.0748504	0.0165681	5.87504e-06	-0.04732	0.03396	0.1635	43.3826
OC	genus. Lachnospiraceae	rs7341608	T	C	-0.0784757	0.0177648	9.48124e-06	0.01375	0.03636	0.705399	41.8924
OC	genus. Lachnospiraceae	rs74034332	G	A	0.168045	0.0382637	3.33351e-06	-0.04948	0.08087	0.5389	34.7442
OC	genus. Lachnospiraceae	rs78848836	A	G	-0.118868	0.0259753	3.38171e-06	-0.06489	0.0569	0.2542	43.1676
OC	genus. Lachnospiraceae	rs8104225	A	G	0.0892098	0.0197665	8.04216e-06	-0.007748	0.04471	0.8624	42.224
OC	genus. Lachnospiraceae	rs9403580	C	T	0.107801	0.0229777	3.46785e-06	0.07089	0.04716	0.1328	44.3715
OC	genus. Lachnospiraceae	rs985416	C	T	0.0970258	0.0181807	1.45591e-07	0.01364	0.03743	0.715501	50.1641
OC	genus. RuminococcaceaeUCG010	rs12597105	G	A	0.0670855	0.0144415	4.87e-06	-0.07268	0.03472	0.0363003	88.4209
OC	genus. RuminococcaceaeUCG010	rs2820282	A	C	-0.0592304	0.0125917	2.85e-06	0.008165	0.02999	0.7854	92.2183
OC	genus. RuminococcaceaeUCG010	rs682403	A	G	-0.0588161	0.0124671	2.37e-06	0.01526	0.03007	0.611899	93.0022
OC	genus. RuminococcaceaeUCG010	rs6958419	C	T	-0.0585718	0.0124994	2.84e-06	-0.01115	0.02946	0.705	92.2536
OC	genus. RuminococcaceaeUCG010	rs73218807	G	A	-0.166211	0.0367938	6.43e-06	0.08892	0.07508	0.2363	65.0972
OC	genus. RuminococcaceaeUCG010	rs7441445	C	T	-0.05695	0.0126502	6.8e-06	0.04883	0.03015	0.1054	88.4598
CC	phylum. Euryarchaeotaphylum Euryarchaeota	rs10202904	G	T	0.115986	0.0230271	6.18885e-07	0.000311258	0.000170719	0.0680002	94.0844
CC	phylum. Euryarchaeotaphylum Euryarchaeota	rs73031978	C	G	-0.197523	0.0414497	2.74069e-06	-0.000339219	0.000285268	0.23	98.2651
CC	phylum. Euryarchaeotaphylum Euryarchaeota	rs7635189	A	G	-0.119983	0.0259356	4.635e-06	-0.00025286	0.000185937	0.17	89.8575
CC	phylum. Euryarchaeotaphylum Euryarchaeota	rs894996	C	A	0.203577	0.0440033	5.11929e-06	0.000380055	0.000316347	0.23	84.4477
CC	phylum. Euryarchaeotaphylum Euryarchaeota	rs56131665	G	A	0.176759	0.0385787	5.30383e-06	9.1709e-05	0.000283538	0.75	80.1944
CC	phylum. Euryarchaeotaphylum Euryarchaeota	rs77658038	A	C	-0.160157	0.0340856	4.75423e-06	0.00035747	0.00027063	0.19	72.5722
CC	phylum. Euryarchaeotaphylum Euryarchaeota	rs34928225	T	C	0.19977	0.0425421	4.33092e-06	0.00018119	0.00031016	0.56	84.2259
CC	phylum. Euryarchaeotaphylum Euryarchaeota	rs7015093	G	A	-0.118111	0.0264389	7.19863e-06	-0.000144028	0.000203941	0.48	68.7648
CC	phylum. Euryarchaeotaphylum Euryarchaeota	rs11022995	A	G	0.10373	0.0228889	7.73001e-06	-0.000109227	0.000168737	0.52	77.0392
CC	phylum. Euryarchaeotaphylum Euryarchaeota	rs76029318	T	C	0.214866	0.0438442	1.04621e-06	0.000350156	0.000325232	0.28	89.5081
CC	phylum. Euryarchaeotaphylum Euryarchaeota	rs6508769	C	T	-0.150529	0.0337091	8.12363e-06	-0.000324475	0.000234757	0.17	87.135
CC	phylum. Euryarchaeotaphylum Euryarchaeota	rs6064552	T	C	-0.123612	0.0275749	9.3377e-06	0.000160451	0.000201191	0.43	77.1677
CC	phylum. Euryarchaeotaphylum Euryarchaeota	rs45498998	G	A	-0.131882	0.029229	5.32451e-06	-0.000199112	0.000214576	0.35	78.4233
CC	class. Methanobacteria	rs10202904	G	T	0.121754	0.0235357	3.01432e-07	0.000311258	0.000170719	0.0680002	103.744
CC	class. Methanobacteria	rs6776814	T	C	-0.199566	0.0411825	1.63061e-06	-0.000355289	0.000284255	0.21	100.523
CC	class. Methanobacteria	rs4257531	G	A	0.164498	0.0364959	7.44338e-06	0.000569082	0.000254854	0.0259998	89.6974
CC	class. Methanobacteria	rs894996	C	A	0.216999	0.0449076	1.87556e-06	0.000380055	0.000316347	0.23	96.0274
CC	class. Methanobacteria	rs56131665	G	A	0.178661	0.039298	6.17988e-06	9.17e-05	0.000283538	0.75	81.9395
CC	class. Methanobacteria	rs73068003	G	T	-0.15814	0.0351803	8.44578e-06	4.73e-05	0.000252609	0.85	81.3098
CC	class. Methanobacteria	rs11018665	A	T	0.111465	0.0250516	6.51869e-06	0.000129372	0.000176441	0.46	81.8119
CC	class. Methanobacteria	rs12825290	C	G	-0.216781	0.0493496	6.07561e-06	-0.000179423	0.000342436	0.6	83.2098
CC	class. Methanobacteria	rs75208022	C	T	-0.227245	0.048763	5.92107e-06	-0.000606656	0.000329315	0.0649995	98.1742
CC	class. Methanobacteria	rs73457410	A	G	0.21534	0.0436695	1.40854e-06	0.000374588	0.000314753	0.23	96.579
CC	class. Methanobacteria	rs6508769	C	T	-0.153519	0.0344519	8.22527e-06	-0.000324475	0.000234757	0.17	90.6531
CC	class. Methanobacteria	rs10424197	A	G	0.111274	0.0247517	9.27897e-06	-2.12e-05	0.000179022	0.91	79.0406
CC	order. Bacillales	rs11207728	A	G	0.14455	0.0316912	5.73456e-06	0.000191735	0.000208711	0.36	97.629
CC	order. Bacillales	rs74420793	A	G	-0.164413	0.0353763	3.07319e-06	-9.62387e-06	0.000230619	0.97	104.121
CC	order. Bacillales	rs12522021	T	A	0.174339	0.0400515	7.60221e-06	-0.000770506	0.000290515	0.008	73.5285
CC	order. Bacillales	rs10233278	T	C	-0.116319	0.0248527	3.508e-06	-0.000226589	0.000171416	0.19	95.0075
CC	order. Bacillales	rs4617108	G	A	-0.248861	0.0525929	1.97506e-06	-0.000770215	0.000356181	0.0309999	102.19
CC	order. Bacillales	rs11034576	A	G	0.205765	0.0453311	8.85972e-06	-1.59598e-05	0.000320784	0.96	84.4097
CC	order. Bacillales	rs62640857	A	G	0.148238	0.0326455	4.49262e-06	2.39319e-05	0.000220461	0.91	94.1869
CC	order. Bacillales	rs11844714	A	G	-0.143245	0.0320272	5.06209e-06	-0.000181779	0.00022186	0.41	85.1552
CC	order. Bacillales	rs10410917	C	T	-0.11471	0.0250025	5.57353e-06	-9.14114e-06	0.000170743	0.96	92.1741
CC	order. Bacillales	rs1287018	G	A	0.141125	0.0319309	9.87097e-06	0.000184898	0.000218237	0.4	85.6957
CC	order. Bacillales	rs74887130	C	G	-0.192166	0.0358817	1.16118e-07	-0.000119791	0.000253849	0.64	124.169
CC	order. Methanobacteriales	rs10202904	G	T	0.121754	0.0235357	3.01e-07	0.000311258	0.000170719	0.0680002	103.744
CC	order. Methanobacteriales	rs6776814	T	C	-0.199566	0.0411825	1.63e-06	-0.000355289	0.000284255	0.21	100.523
CC	order. Methanobacteriales	rs4257531	G	A	0.164498	0.0364959	7.44e-06	0.000569082	0.000254854	0.0259998	89.6974
CC	order. Methanobacteriales	rs894996	C	A	0.216999	0.0449076	1.88e-06	0.000380055	0.000316347	0.23	96.0274
CC	order. Methanobacteriales	rs56131665	G	A	0.178661	0.039298	6.18e-06	9.1709e-05	0.000283538	0.75	81.9395
CC	order. Methanobacteriales	rs73068003	G	T	-0.15814	0.0351803	8.45e-06	4.72895e-05	0.000252609	0.85	81.3098
CC	order. Methanobacteriales	rs11018665	A	T	0.111465	0.0250516	6.52e-06	0.000129372	0.000176441	0.46	81.8119
CC	order. Methanobacteriales	rs12825290	C	G	-0.216781	0.0493496	6.08e-06	-0.000179423	0.000342436	0.6	83.2098
CC	order. Methanobacteriales	rs75208022	C	T	-0.227245	0.048763	5.92e-06	-0.000606656	0.000329315	0.0649995	98.1742
CC	order. Methanobacteriales	rs73457410	A	G	0.21534	0.0436695	1.41e-06	0.000374588	0.000314753	0.23	96.579
CC	order. Methanobacteriales	rs6508769	C	T	-0.153519	0.0344519	8.23e-06	-0.000324475	0.000234757	0.17	90.6531
CC	order. Methanobacteriales	rs10424197	A	G	0.111274	0.0247517	9.28e-06	-2.12113e-05	0.000179022	0.91	79.0406
CC	family. Methanobacteriaceae	rs10202904	G	T	0.121754	0.0235357	3.01432e-07	0.000311258	0.000170719	0.0680002	103.744
CC	family. Methanobacteriaceae	rs4257531	G	A	0.164498	0.0364959	7.44338e-06	0.000569082	0.000254854	0.0259998	89.6974
CC	family. Methanobacteriaceae	rs6776814	T	C	-0.199566	0.0411825	1.63061e-06	-0.000355289	0.000284255	0.21	100.523
CC	family. Methanobacteriaceae	rs894996	C	A	0.216999	0.0449076	1.87556e-06	0.000380055	0.000316347	0.23	96.0274
CC	family. Methanobacteriaceae	rs56131665	G	A	0.178661	0.039298	6.17988e-06	9.1709e-05	0.000283538	0.75	81.9395
CC	family. Methanobacteriaceae	rs73068003	G	T	-0.15814	0.0351803	8.44578e-06	4.72895e-05	0.000252609	0.85	81.3098
CC	family. Methanobacteriaceae	rs11018665	A	T	0.111465	0.0250516	6.51869e-06	0.000129372	0.000176441	0.46	81.8119
CC	family. Methanobacteriaceae	rs12825290	C	G	-0.216781	0.0493496	6.07561e-06	-0.000179423	0.000342436	0.6	83.2098
CC	family. Methanobacteriaceae	rs75208022	C	T	-0.227245	0.048763	5.92107e-06	-0.000606656	0.000329315	0.0649995	98.1742
CC	family. Methanobacteriaceae	rs73457410	A	G	0.21534	0.0436695	1.40854e-06	0.000374588	0.000314753	0.23	96.579
CC	family. Methanobacteriaceae	rs6508769	C	T	-0.153519	0.0344519	8.22527e-06	-0.000324475	0.000234757	0.17	90.6531
CC	family. Methanobacteriaceae	rs10424197	A	G	0.111274	0.0247517	9.27897e-06	-2.12113e-05	0.000179022	0.91	79.0406
CC	genus. Lachnospiraceae	rs10414815	T	C	0.10453	0.0230253	4.23977e-06	-9.12304e-05	0.000267018	0.73	57.3389
CC	genus. Lachnospiraceae	rs11192447	A	G	0.126592	0.024345	4.68957e-07	0.000505729	0.000350242	0.15	65.9519
CC	genus. Lachnospiraceae	rs12346653	C	T	0.0657686	0.0139569	2.70321e-06	0.000245995	0.000196198	0.21	61.5038
CC	genus. Lachnospiraceae	rs17730011	G	A	-0.0702357	0.015706	7.84597e-06	-0.000142283	0.000220851	0.52	59.3572
CC	genus. Lachnospiraceae	rs336138	G	T	0.0779543	0.0171865	7.48417e-06	0.000311507	0.00022831	0.17	59.5182
CC	genus. Lachnospiraceae	rs4576377	A	C	-0.0572001	0.0127043	7.63056e-06	-0.000116211	0.000173044	0.5	59.4372
CC	genus. Lachnospiraceae	rs72894957	G	A	0.222263	0.0486425	5.68428e-06	-8.23009e-06	0.00040119	0.98	35.4649
CC	genus. Lachnospiraceae	rs74315802	G	T	0.0867262	0.0183477	3.19006e-06	0.00036656	0.00025398	0.15	60.8085
CC	genus. Lachnospiraceae	rs9981767	A	C	0.0655062	0.0131994	9.96373e-07	0.000217647	0.000181757	0.23	64.2437
CC	genus. Roseburia	rs12740451	T	C	0.0697527	0.0153607	7.34264e-06	-0.000132726	0.000243245	0.59	44.2099
CC	genus. Roseburia	rs147990086	A	G	-0.0578936	0.01324	8.92942e-06	0.000367844	0.000201871	0.0680002	43.7863
CC	genus. Roseburia	rs16910295	T	C	-0.0980434	0.020957	2.91111e-06	2.34596e-06	0.00032818	0.99	44.6734
CC	genus. Roseburia	rs2160994	T	C	0.0550687	0.0112481	9.6985e-07	-0.000246129	0.000176279	0.16	47.929
CC	genus. Roseburia	rs2943022	T	C	0.0493786	0.0106763	4.11408e-06	-0.000166055	0.000170298	0.33	45.4764
CC	genus. Roseburia	rs302266	T	C	-0.0777312	0.0172985	8.12587e-06	-0.000142816	0.000267313	0.59	43.0468
CC	genus. Roseburia	rs329182	T	C	0.0690327	0.0152884	5.90142e-06	-0.000330301	0.000244022	0.18	44.7037
CC	genus. Roseburia	rs55858165	A	C	0.179284	0.0404954	9.98975e-06	-0.000474781	0.000372976	0.2	24.684
CC	genus. Roseburia	rs57466170	C	T	0.0741405	0.0171601	8.30102e-06	-0.000240366	0.000297446	0.42	43.3374
CC	genus. Roseburia	rs6445851	G	A	-0.0497336	0.0108158	3.52721e-06	-3.42495e-05	0.00017231	0.84	45.799
CC	genus. Roseburia	rs6930661	C	T	-0.0961587	0.0204975	2.47942e-06	0.000323888	0.000320669	0.31	45.384
CC	genus. Roseburia	rs75326254	C	T	-0.104628	0.0230897	7.50204e-06	-0.000154269	0.000347915	0.66	41.7679
CC	genus. Roseburia	rs78753150	A	C	0.0968739	0.0214067	9.98312e-06	5.92569e-06	0.000354808	0.99	41.6848
CC	genus. Roseburia	rs9300744	C	T	-0.0588452	0.0126228	4.75118e-06	-0.000116009	0.00019935	0.56	45.1693
CC	genus. RuminococcaceaeUCG003	rs10490280	C	T	-0.0672094	0.0143309	4.15551e-06	-8.9005e-05	0.000197219	0.649999	47.1765
CC	genus. RuminococcaceaeUCG003	rs11243416	T	C	-0.0925653	0.0191203	1.66882e-06	7.53318e-05	0.000293536	0.8	49.166
CC	genus. RuminococcaceaeUCG003	rs11613919	G	T	0.0727604	0.0155716	1.62509e-06	7.85846e-05	0.000228429	0.73	49.7349
CC	genus. RuminococcaceaeUCG003	rs16959793	A	C	-0.062527	0.0131259	2.21709e-06	-0.000404327	0.000189918	0.0329997	49.2284
CC	genus. RuminococcaceaeUCG003	rs2523124	T	C	-0.0546625	0.0120823	5.7837e-06	-0.000304383	0.000174876	0.0819993	47.0803
CC	genus. RuminococcaceaeUCG003	rs3013089	G	A	-0.0551473	0.0120346	4.38133e-06	-0.000225752	0.000171891	0.19	47.7075
CC	genus. RuminococcaceaeUCG003	rs4452755	A	C	-0.0634463	0.0134741	3.29335e-06	5.45862e-05	0.000188594	0.77	48.3435
CC	genus. RuminococcaceaeUCG003	rs4532474	G	A	0.0769231	0.017045	4.82127e-06	-2.90833e-05	0.000250693	0.91	47.4979
CC	genus. RuminococcaceaeUCG003	rs646327	G	A	0.0586696	0.0118369	7.8318e-07	0.000439368	0.000168629	0.00920005	51.4613
CC	genus. RuminococcaceaeUCG003	rs6759615	A	G	0.102523	0.0200204	7.86224e-07	-0.000311236	0.00032016	0.33	51.46
CC	genus. RuminococcaceaeUCG003	rs73341549	T	C	-0.169857	0.0318768	1.50953e-07	-0.000519373	0.000388628	0.18	38.2847
CC	genus. RuminococcaceaeUCG003	rs78720113	A	G	-0.115348	0.0249601	7.59261e-06	-0.000346729	0.000329406	0.29	44.3398
Note: MR, Mendelian randomization; UF, uterine fibroids; EC, endometrial cancer; OC, ovarian cancer; CC, cervical cancer; SNP, single nucleotide polymorphism; SE, standard error.

## Sheet: Supplementary Table S2
Supplementary Table S2 MR analysis of all gut microbiome in the discovery samples.
Trait	Bacterial taxa	nSNPs	F-statistics	Methods	OR	95% CI	P-value
UF	phylum. Tenericutesphylum Tenericutes	12	29.1006	IVW	0.863587	0.765-0.975	0.0179402
UF	phylum. Tenericutesphylum Tenericutes			MR Egger	0.731865	0.480-1.115	0.176903
UF	phylum. Tenericutesphylum Tenericutes			Weighted median	0.831728	0.708-0.977	0.0246608
UF	class. Mollicutes	12	29.1006	IVW	0.863587	0.765-0.975	0.0179402
UF	class. Mollicutes			MR Egger	0.731865	0.480-1.115	0.176903
UF	class. Mollicutes			Weighted median	0.831728	0.707-0.979	0.0265474
UF	order. Pasteurellales	13	41.6594	IVW	1.11022	1.010-1.221	0.0309853
UF	order. Pasteurellales			MR Egger	1.0138	0.827-1.243	0.897518
UF	order. Pasteurellales			Weighted median	1.09952	0.965-1.253	0.153985
UF	family. Acidaminococcaceae	7	32.256	IVW	1.15816	1.008-1.330	0.0378102
UF	family. Acidaminococcaceae			MR Egger	1.08442	0.688-1.709	0.74122
UF	family. Acidaminococcaceae			Weighted median	1.15726	0.961-1.392	0.122188
UF	family. Bacteroidaceae	7	18.9956	IVW	1.24132	1.031-1.495	0.0226034
UF	family. Bacteroidaceae			MR Egger	3.22802	1.325-7.865	0.0494804
UF	family. Bacteroidaceae			Weighted median	1.25661	0.992-1.592	0.0586002
UF	family. Bacteroidales S24 7group	8	41.6155	IVW	1.14656	1.025-1.282	0.0165138
UF	family. Bacteroidales S24 7group			MR Egger	1.28752	0.814-2.036	0.321431
UF	family. Bacteroidales S24 7group			Weighted median	1.11256	0.950-1.303	0.186658
UF	family. Pasteurellaceae	13	41.6594	IVW	1.11022	1.010-1.221	0.0309853
UF	family. Pasteurellaceae			MR Egger	1.0138	0.827-1.243	0.897518
UF	family. Pasteurellaceae			Weighted median	1.09952	0.971-1.246	0.135923
UF	genus. Bacteroides	9	71.9488	IVW	1.178	1.003-1.383	0.046
UF	genus. Bacteroides			Weighted median	1.029	0.816-1.298	0.81
UF	genus. Bacteroides			MR Egger	2.486	1.087-5.683	0.07
UF	genus. Enterorhabdus	6	64.4478	IVW	0.808	0.688-0.948	0.0091
UF	genus. Enterorhabdus			Weighted median	0.784	0.646-0.953	0.015
UF	genus. Enterorhabdus			MR Egger	0.705	0.450-1.106	0.2
UF	genus. Lachnospiraceae	13	37.1451	IVW	0.882	0.793-0.982	0.022
UF	genus. Lachnospiraceae			Weighted median	0.892	0.770-1.032	0.12
UF	genus. Lachnospiraceae			MR Egger	0.636	0.410-0.988	0.07
UF	genus. Oscillospira	9	52.2264	IVW	0.874	0.774-0.988	0.031
UF	genus. Oscillospira			Weighted median	0.89	0.763-1.038	0.14
UF	genus. Oscillospira			MR Egger	0.821	0.478-1.410	0.5
UF	genus. Turicibacter	10	46.2872	IVW	1.129	1.012-1.259	0.029
UF	genus. Turicibacter			Weighted median	1.195	1.031-1.384	0.018
UF	genus. Turicibacter			MR Egger	1.467	0.918-2.343	0.15
EC	family. Acidaminococcaceae	7	27.9737	IVW	1.22815	1.018-1.481	0.0316731
EC	family. Acidaminococcaceae			MR Egger	1.34777	0.763-2.380	0.350696
EC	family. Acidaminococcaceae			Weighted median	1.26128	0.987-1.611	0.0631853
EC	genus. Butyrivibrio	15	19.494	IVW	1.083	1.009-1.163	0.028
EC	genus. Butyrivibrio			Weighted median	1.048	0.950-1.156	0.35
EC	genus. Butyrivibrio			MR Egger	1.07773	0.781-1.488	0.66
EC	genus. Dorea	11	52.438	IVW	0.796138	0.657-0.964	0.02
EC	genus. Dorea			Weighted median	0.756009	0.598-0.956	0.019
EC	genus. Dorea			MR Egger	0.734605	0.435-1.240	0.28
EC	genus. RuminococcaceaeUCG014	11	49.0799	IVW	0.819643	0.686-0.979	0.028
EC	genus. RuminococcaceaeUCG014			Weighted median	0.790429	0.622-1.005	0.05
EC	genus. RuminococcaceaeUCG014			MR Egger	0.876181	0.522-1.471	0.63
EC	genus. Turicibacter	10	46.2872	IVW	0.842588	0.735-0.966	0.014
EC	genus. Turicibacter			Weighted median	0.879552	0.734-1.054	0.16
EC	genus. Turicibacter			MR Egger	0.852534	0.477-1.522	0.6
OC	phylum. Cyanobacteriaphylum Cyanobacteria	8	51.426	IVW	1.45234	1.132-1.864	0.00335626
OC	phylum. Cyanobacteriaphylum Cyanobacteria			MR Egger	1.83324	0.783-4.292	0.212103
OC	phylum. Cyanobacteriaphylum Cyanobacteria			Weighted median	1.37516	0.995-1.901	0.0538803
OC	genus. Barnesiella	13	42.7644	IVW	1.395	1.041-1.869	0.026
OC	genus. Barnesiella			Weighted median	1.027	0.682-1.548	0.9
OC	genus. Barnesiella			MR Egger	1.53	0.565-4.146	0.42
OC	genus. Butyrivibrio	15	19.494	IVW	1.219	1.048-1.418	0.01
OC	genus. Butyrivibrio			Weighted median	1.067	0.876-1.300	0.52
OC	genus. Butyrivibrio			MR Egger	0.792	0.402-1.562	0.51
OC	genus. Coprobacter	10	38.2194	IVW	0.773	0.616-0.970	0.026
OC	genus. Coprobacter			Weighted median	0.739	0.550-0.992	0.044
OC	genus. Coprobacter			MR Egger	1.353	0.667-2.747	0.43
OC	genus. Lachnospiraceae	11	44.2198	IVW	1.329	1.019-1.732	0.036
OC	genus. Lachnospiraceae			Weighted median	1.146	0.797-1.647	0.46
OC	genus. Lachnospiraceae			MR Egger	0.687	0.197-2.391	0.57
OC	genus. RuminococcaceaeUCG010	6	86.5753	IVW	0.644	0.431-0.962	0.032
OC	genus. RuminococcaceaeUCG010			Weighted median	0.698	0.417-1.169	0.17
OC	genus. RuminococcaceaeUCG010			MR Egger	0.479	0.118-1.939	0.36
CC	phylum. Euryarchaeotaphylum Euryarchaeota	12	83.2066	IVW	1.00092	2.05E-05-0.002	0.0450015
CC	phylum. Euryarchaeotaphylum Euryarchaeota			MR Egger	1.00163	-0.002-0.006	0.438564
CC	phylum. Euryarchaeotaphylum Euryarchaeota			Weighted median	1.00142	0.000-0.003	0.0157194
CC	class. Methanobacteria	10	90.2258	IVW	1.00168	1.001-1.003	0.000407629
CC	class. Methanobacteria			MR Egger	1.00291	0.999-1.007	0.182263
CC	class. Methanobacteria			Weighted median	1.00177	1.001-1.003	0.00412613
CC	order. Bacillales	9	94.3878	IVW	1.00104	1.000-1.002	0.0364927
CC	order. Bacillales			MR Egger	1.00221	0.998-1.007	0.370568
CC	order. Bacillales			Weighted median	1.0011	1.000-1.002	0.0983864
CC	order. Methanobacteriales	10	90.2258	IVW	1.00168	1.001-1.003	0.000407629
CC	order. Methanobacteriales			MR Egger	1.00291	0.999-1.007	0.182263
CC	order. Methanobacteriales			Weighted median	1.00177	1.001-1.003	0.00367048
CC	family. Methanobacteriaceae	10	90.2258	IVW	1.00168	1.001-1.003	0.000407629
CC	family. Methanobacteriaceae			MR Egger	1.00291	0.999-1.007	0.182263
CC	family. Methanobacteriaceae			Weighted median	1.00177	1.000-1.003	0.00648048
CC	genus. Lachnospiraceae	9	58.1805	IVW	1.002	1.000-1.004	0.021
CC	genus. Lachnospiraceae			Weighted median	1.002	1.000-1.004	0.08
CC	genus. Lachnospiraceae			MR Egger	0.999	0.995-1.004	0.81
CC	genus. Roseburia	14	42.9751	IVW	0.998	0.996-1.000	0.038
CC	genus. Roseburia			Weighted median	0.998	0.995-1.000	0.046
CC	genus. Roseburia			MR Egger	0.999	0.994-1.004	0.66
CC	genus. RuminococcaceaeUCG003	13	47.6234	IVW	1.002	1.001-1.004	0.0093
CC	genus. RuminococcaceaeUCG003			Weighted median	1.002	1.000-1.005	0.044
CC	genus. RuminococcaceaeUCG003			MR Egger	0.999	0.993-1.005	0.71
Note: MR, Mendelian randomization; IVW, inverse variance weighted; UF, uterine fibroids; EC, endometrial cancer; OC, ovarian cancer; CC, cervical cancer; SNP, single nucleotide polymorphism; nSNPs, number of SNPs; OR, odds ratio; CI, confidence interval.

## Sheet: Supplementary Table S3
Supplementary Table S3 MR analysis of all gut microbiome in the validation samples.
Trait	Bacterial taxa	nSNPs	Methods	OR	95% CI	P-value
UF	phylum. Tenericutesphylum Tenericutes	10	IVW	0.987294	0.809-1.205	0.89995
UF	phylum. Tenericutesphylum Tenericutes		MR Egger	1.31813	0.499-3.484	0.592723
UF	phylum. Tenericutesphylum Tenericutes		Weighted median	1.00256	0.777-1.294	0.984323
UF	class. Mollicutes	10	IVW	0.987294	0.809-1.205	0.89995
UF	class. Mollicutes		MR Egger	1.31813	0.499-3.484	0.592723
UF	class. Mollicutes		Weighted median	1.00256	0.775-1.297	0.984429
UF	order. Pasteurellales	10	IVW	1.00787	0.798-1.274	0.94767
UF	order. Pasteurellales		MR Egger	0.908047	0.507-1.627	0.754039
UF	order. Pasteurellales		Weighted median	0.820761	0.630-1.070	0.143781
UF	family. Acidaminococcaceae	4	IVW	1.21916	0.898-1.655	0.203692
UF	family. Acidaminococcaceae		MR Egger	1.40476	0.662-2.981	0.469358
UF	family. Acidaminococcaceae		Weighted median	1.28743	0.882-1.879	0.190095
UF	family. Bacteroidaceae	6	IVW	0.937195	0.630-1.394	0.748637
UF	family. Bacteroidaceae		MR Egger	2.84957	0.251-32.414	0.446121
UF	family. Bacteroidaceae		Weighted median	1.15882	0.726-1.850	0.536754
UF	family. Bacteroidales S24 7group	7	IVW	1.20274	0.961-1.505	0.106651
UF	family. Bacteroidales S24 7group		MR Egger	0.719274	0.378-1.369	0.36149
UF	family. Bacteroidales S24 7group		Weighted median	1.10853	0.853-1.441	0.441281
UF	family. Pasteurellaceae	10	IVW	1.00787	0.798-1.274	0.94767
UF	family. Pasteurellaceae		MR Egger	0.908047	0.507-1.627	0.754039
UF	family. Pasteurellaceae		Weighted median	0.820761	0.625-1.077	0.154627
UF	genus. Bacteroides	6	IVW	0.937	0.630-1.394	0.75
UF	genus. Bacteroides		Weighted median	1.159	0.725-1.853	0.54
UF	genus. Bacteroides		MR Egger	2.85	0.251-32.414	0.45
UF	genus. Enterorhabdus	5	IVW	0.987	0.822-1.185	0.89
UF	genus. Enterorhabdus		Weighted median	0.965	0.771-1.207	0.75
UF	genus. Enterorhabdus		MR Egger	0.744	0.491-1.129	0.26
UF	genus. Lachnospiraceae	9	IVW	1.134	0.921-1.397	0.24
UF	genus. Lachnospiraceae		Weighted median	1.175	0.898-1.536	0.24
UF	genus. Lachnospiraceae		MR Egger	1.135	0.393-3.276	0.82
UF	genus. Oscillospira	6	IVW	0.95	0.707-1.276	0.73
UF	genus. Oscillospira		Weighted median	1.064	0.739-1.532	0.74
UF	genus. Oscillospira		MR Egger	0.945	0.120-7.436	0.96
UF	genus. Turicibacter	7	IVW	1.071	0.871-1.318	0.52
UF	genus. Turicibacter		Weighted median	1.054	0.811-1.371	0.69
UF	genus. Turicibacter		MR Egger	0.532	0.178-1.588	0.31
EC	genus. Butyrivibrio	6	IVW	1	0.999-1.001	0.54
EC	genus. Butyrivibrio		Weighted median	1	0.999-1.001	0.38
EC	genus. Butyrivibrio		MR Egger	0.994	0.979-1.010	0.51
EC	genus. Dorea	3	IVW	1.001	0.998-1.003	0.61
EC	genus. Dorea		Weighted median	1.001	0.998-1.004	0.63
EC	genus. Dorea		MR Egger	0.956	0.861-1.061	0.55
OC	phylum. Cyanobacteriaphylum Cyanobacteria	7	IVW	1.00179	1.000-1.004	0.113838
OC	phylum. Cyanobacteriaphylum Cyanobacteria		MR Egger	0.999506	0.992-1.007	0.89836
OC	phylum. Cyanobacteriaphylum Cyanobacteria		Weighted median	1.00152	0.999-1.004	0.299815
OC	genus. Barnesiella	14	IVW	1.002	1.000-1.004	0.07
OC	genus. Barnesiella		Weighted median	1.002	0.999-1.005	0.27
OC	genus. Barnesiella		MR Egger	0.997	0.989-1.004	0.38
OC	genus. Butyrivibrio	15	IVW	1	0.999-1.002	0.63
OC	genus. Butyrivibrio		Weighted median	1	0.999-1.002	0.81
OC	genus. Butyrivibrio		MR Egger	1.001	0.996-1.006	0.59
OC	genus. Coprobacter	11	IVW	1.001	0.999-1.003	0.29
OC	genus. Coprobacter		Weighted median	1.001	0.999-1.004	0.35
OC	genus. Coprobacter		MR Egger	1.003	0.996-1.009	0.46
OC	genus. Lachnospiraceae	14	IVW	1.003	1.000-1.006	0.03
OC	genus. Lachnospiraceae		Weighted median	1.003	1.000-1.007	0.09
OC	genus. Lachnospiraceae		MR Egger	1.004	0.992-1.016	0.52
OC	genus. RuminococcaceaeUCG010	5	IVW	1	0.996-1.004	0.97
OC	genus. RuminococcaceaeUCG010		Weighted median	1	0.995-1.005	0.95
OC	genus. RuminococcaceaeUCG010		MR Egger	1.007	0.994-1.020	0.36
CC	phylum. Euryarchaeotaphylum Euryarchaeota	6	IVW	1.00026	0.999-1.001	0.607478
CC	phylum. Euryarchaeotaphylum Euryarchaeota		MR Egger	1.00775	0.994-1.022	0.336328
CC	phylum. Euryarchaeotaphylum Euryarchaeota		Weighted median	1.00066	0.999-1.002	0.294582
CC	class. Methanobacteria	2	IVW	1.00091	0.999-1.003	0.272118
CC	order. Bacillales	3	IVW	0.99966	0.998-1.001	0.610308
CC	order. Bacillales		MR Egger	0.994631	0.982-1.007	0.560622
CC	order. Bacillales		Weighted median	0.999805	0.998-1.001	0.813699
CC	order. Methanobacteriales	2	IVW	1.00091	0.999-1.003	0.272118
CC	family. Methanobacteriaceae	2	IVW	1.00091	0.999-1.003	0.272118
CC	genus. Lachnospiraceae	4	IVW	1.001	0.998-1.003	0.52
CC	genus. Lachnospiraceae		Weighted median	1	0.997-1.003	0.9
CC	genus. Lachnospiraceae		MR Egger	0.992	0.957-1.029	0.72
CC	genus. Roseburia	5	IVW	0.999	0.997-1.002	0.6
CC	genus. Roseburia		Weighted median	1	0.997-1.003	0.87
CC	genus. Roseburia		MR Egger	0.998	0.967-1.030	0.91
CC	genus. RuminococcaceaeUCG005	4	IVW	0.997	0.994-1.000	0.045
CC	genus. RuminococcaceaeUCG005		Weighted median	0.998	0.994-1.001	0.13
CC	genus. RuminococcaceaeUCG005		MR Egger	0.992	0.929-1.060	0.84
Note: MR, Mendelian randomization; IVW, inverse variance weighted; UF, uterine fibroids; EC, endometrial cancer; OC, ovarian cancer; CC, cervical cancer; SNP, single nucleotide polymorphism; nSNPs, number of SNPs; OR, odds ratio; CI, confidence interval.

## Sheet: Supplementary Table S4
Supplementary Table S4 The heterogeneity results from the Cochran's Q test.
Trait	Bacterial taxa	Q	P-value
UF	phylum. Tenericutesphylum Tenericutes	12.5941	0.320683
UF	class. Mollicutes	12.5941	0.320683
UF	order. Pasteurellales	14.1923	0.288599
UF	family. Acidaminococcaceae	5.86712	0.319364
UF	family. Bacteroidaceae	1.81506	0.874098
UF	family. Bacteroidales S24 7group	6.26845	0.3938
UF	family. Pasteurellaceae	14.1923	0.288599
UF	genus. Bacteroides	8.06877	0.426781
UF	genus. Enterorhabdus	6.9987	0.220737
UF	genus. Lachnospiraceae	13.9349	0.304886
UF	genus. Oscillospira	1.70208	0.988823
UF	genus. Turicibacter	7.79599	0.554829
EC	family. Acidaminococcaceae	3.04639	0.803002
EC	genus. Butyrivibrio	10.5983	0.717262
EC	genus. Dorea	11.9694	0.28711
EC	genus. RuminococcaceaeUCG014	12.2827	0.266585
EC	genus. Turicibacter	8.0638	0.52773
OC	phylum. Cyanobacteriaphylum Cyanobacteria	4.37708	0.735463
OC	genus. Barnesiella	11.3983	0.495126
OC	genus. Butyrivibrio	17.9853	0.207453
OC	genus. Coprobacter	9.73513	0.372351
OC	genus. Lachnospiraceae	7.33973	0.69303
OC	genus. RuminococcaceaeUCG010	4.26284	0.512226
CC	phylum. Euryarchaeotaphylum Euryarchaeota	10.2733	0.505987
CC	class. Methanobacteria	5.69302	0.770205
CC	order. Bacillales	4.30142	0.828956
CC	order. Methanobacteriales	5.69302	0.770205
CC	family. Methanobacteriaceae	5.29026	0.72615
CC	genus. Lachnospiraceae	4.66561	0.792644
CC	genus. Roseburia	8.22018	0.828966
CC	genus. RuminococcaceaeUCG003	12.6282	0.318316
Note: UF, uterine fibroids; EC, endometrial cancer; OC, ovarian cancer; CC, cervical cancer.

## Sheet: Supplementary Table S5
Supplementary Table S5 Directional pleiotropy results from Egger intercept analysis.
Outcome	Bacterial taxa	Egger_intercept	SE	P-value
UF	phylum. Tenericutesphylum Tenericutes	0.0150964	0.0187377	0.439172
UF	class. Mollicutes	0.0150964	0.0187377	0.439172
UF	order. Pasteurellales	0.0120693	0.0122226	0.344641
UF	family. Acidaminococcaceae	0.00691462	0.0230333	0.776105
UF	family. Bacteroidaceae	-0.0624947	0.0291011	0.0845111
UF	family. Bacteroidales S24 7group	-0.0117547	0.0229629	0.627009
UF	family. Pasteurellaceae	0.0120693	0.0122226	0.344641
UF	genus. Bacteroides	-0.0493541	0.0273576	0.114208
UF	genus. Enterorhabdus	0.0190771	0.0297997	0.556887
UF	genus. Lachnospiraceae	0.0305934	0.0204567	0.162907
UF	genus. Oscillospira	0.00603284	0.0259165	0.822592
UF	genus. Turicibacter	-0.0282194	0.0250697	0.292952
EC	family. Acidaminococcaceae	-0.00914736	0.0269523	0.748107
EC	genus. Butyrivibrio	0.000676676	0.022974	0.97695
EC	genus. Dorea	0.00624382	0.0191391	0.751706
EC	genus. RuminococcaceaeUCG014	-0.00557121	0.0205898	0.792816
EC	genus. Turicibacter	-0.00125168	0.0306499	0.968426
OC	phylum. Cyanobacteriaphylum Cyanobacteria	-0.0289546	0.0515924	0.594972
OC	genus. Butyrivibrio	0.0615176	0.0482421	0.224562
OC	genus. Coprobacter	-0.0653875	0.0401104	0.141709
OC	genus. Lachnospiraceae	0.0593279	0.0559341	0.316471
OC	genus. RuminococcaceaeUCG010	0.0204038	0.0470928	0.687161
CC	phylum. Euryarchaeotaphylum Euryarchaeota	-0.000102164	0.00028271	0.725339
CC	class. Methanobacteria	-0.000204492	0.000322221	0.543386
CC	order. Bacillales	-0.000176528	0.000338989	0.618602
CC	order. Methanobacteriales	-0.000204492	0.000322221	0.543386
CC	family. Methanobacteriaceae	-0.000204492	0.000322221	0.543386
CC	genus. Lachnospiraceae	0.000242933	0.000200386	0.264714
CC	genus. Roseburia	-5.23754e-05	0.000182275	0.778751
CC	genus. RuminococcaceaeUCG003	0.000270385	0.000216778	0.240713
Note: UF, uterine fibroids; EC, endometrial cancer; OC, ovarian cancer; CC, cervical cancer; SE, standard error.

## Sheet: Supplementary Table S6
Supplementary Table S6 The heterogeneity results from MR-PRESSO.
Trait	Bacterial taxa	P value
UF	phylum. Tenericutesphylum Tenericutes	0.0373592
UF	class. Mollicutes	0.0373592
UF	order. Pasteurellales	0.051965
UF	family. Acidaminococcaceae	0.0825498
UF	family. Bacteroidaceae	0.0627936
UF	family. Bacteroidales S24 7group	0.0422215
UF	family. Pasteurellaceae	0.051965
UF	genus. Bacteroides	0.453333
UF	genus. Enterorhabdus	0.27
UF	genus. Lachnospiraceae	0.332
UF	genus. Oscillospira	0.991333
UF	genus. Turicibacter	0.572667
EC	family. Acidaminococcaceae	0.0235413
EC	genus. Butyrivibrio	0.742
EC	genus. Dorea	0.318
EC	genus. RuminococcaceaeUCG014	0.291333
EC	genus. Turicibacter	0.525667
OC	phylum. Cyanobacteriaphylum Cyanobacteria	0.00756287
OC	genus. Barnesiella	0.517667
OC	genus. Butyrivibrio	0.238
OC	genus. Coprobacter	0.411667
OC	genus. Lachnospiraceae	0.715667
OC	genus. RuminococcaceaeUCG010	0.568333
CC	phylum. Euryarchaeotaphylum Euryarchaeota	0.062305
CC	class. Methanobacteria	0.0016123
CC	order. Bacillales	0.0214075
CC	order. Methanobacteriales	0.0016123
CC	family. Methanobacteriaceae	0.0016123
CC	genus. Lachnospiraceae	0.784333
CC	genus. Roseburia	0.834333
CC	genus. RuminococcaceaeUCG003	0.366333
Note: MR-PRESSO, Mendelian randomization pleiotropy residual sum and outlier; UF, uterine fibroids; EC, endometrial cancer; OC, ovarian cancer; CC, cervical cancer.

## Sheet: Supplementary Table S7
Supplementary Table S7 Leave-one-out analysis for IVW-RE MR of gut microbiota on Gynaecology.
Gynaecology	Bacterial taxa	SNP	Beta	SE	P value
UF	phylum. Tenericutesphylum Tenericutes	rs12566890	-0.183953	0.0608422	0.00249919
UF	phylum. Tenericutesphylum Tenericutes	rs3768491	-0.144748	0.0676983	0.0325063
UF	phylum. Tenericutesphylum Tenericutes	rs11890098	-0.150503	0.0680904	0.0270818
UF	phylum. Tenericutesphylum Tenericutes	rs2464826	-0.139002	0.06698	0.0379614
UF	phylum. Tenericutesphylum Tenericutes	rs10108398	-0.182387	0.0609885	0.00278506
UF	phylum. Tenericutesphylum Tenericutes	rs72901605	-0.140756	0.0665455	0.0344146
UF	phylum. Tenericutesphylum Tenericutes	rs78169027	-0.130717	0.0631483	0.0384528
UF	phylum. Tenericutesphylum Tenericutes	rs4885016	-0.132312	0.0647672	0.0410645
UF	phylum. Tenericutesphylum Tenericutes	rs74603314	-0.13916	0.07036	0.047948
UF	phylum. Tenericutesphylum Tenericutes	rs17214486	-0.162473	0.064406	0.0116481
UF	phylum. Tenericutesphylum Tenericutes	rs28537087	-0.124806	0.0652695	0.055855
UF	phylum. Tenericutesphylum Tenericutes	rs6043847	-0.130271	0.0636352	0.0406423
UF	class. Mollicutes	rs3768491	-0.144748	0.0676983	0.0325063
UF	class. Mollicutes	rs12566890	-0.183953	0.0608422	0.00249919
UF	class. Mollicutes	rs11890098	-0.150503	0.0680904	0.0270818
UF	class. Mollicutes	rs2464826	-0.139002	0.06698	0.0379614
UF	class. Mollicutes	rs10108398	-0.182387	0.0609885	0.00278506
UF	class. Mollicutes	rs72901605	-0.140756	0.0665455	0.0344146
UF	class. Mollicutes	rs78169027	-0.130717	0.0631483	0.0384528
UF	class. Mollicutes	rs4885016	-0.132312	0.0647672	0.0410645
UF	class. Mollicutes	rs74603314	-0.13916	0.07036	0.047948
UF	class. Mollicutes	rs17214486	-0.162473	0.064406	0.0116481
UF	class. Mollicutes	rs28537087	-0.124806	0.0652695	0.055855
UF	class. Mollicutes	rs6043847	-0.130271	0.0636352	0.0406423
UF	order. Pasteurellales	rs73139353	0.106002	0.0562166	0.0593499
UF	order. Pasteurellales	rs72756943	0.116277	0.0500812	0.0202456
UF	order. Pasteurellales	rs9382510	0.10312	0.0525989	0.049937
UF	order. Pasteurellales	rs6972479	0.0832498	0.0456797	0.0683842
UF	order. Pasteurellales	rs10965428	0.10596	0.0515478	0.0398243
UF	order. Pasteurellales	rs78909003	0.134918	0.0492902	0.00619612
UF	order. Pasteurellales	rs76022354	0.0724797	0.0479889	0.130956
UF	order. Pasteurellales	rs12050685	0.104011	0.0517974	0.0446395
UF	order. Pasteurellales	rs9938097	0.108341	0.0519581	0.0370543
UF	order. Pasteurellales	rs111582866	0.115251	0.0499042	0.0209185
UF	order. Pasteurellales	rs9895850	0.105425	0.0523029	0.0438359
UF	order. Pasteurellales	rs16970009	0.113479	0.0493999	0.0216099
UF	order. Pasteurellales	rs4822728	0.0910018	0.0493098	0.0649631
UF	family. Acidaminococcaceae	rs74540770	0.14357	0.081758	0.079082
UF	family. Acidaminococcaceae	rs78702810	0.147705	0.0882988	0.0943692
UF	family. Acidaminococcaceae	rs262812	0.177136	0.0750081	0.0181984
UF	family. Acidaminococcaceae	rs6923842	0.107505	0.0737091	0.144701
UF	family. Acidaminococcaceae	rs2933324	0.128509	0.0767479	0.0940451
UF	family. Acidaminococcaceae	rs6589457	0.145757	0.0843156	0.0838618
UF	family. Acidaminococcaceae	rs45497800	0.18353	0.0795243	0.0210074
UF	family. Bacteroidaceae	rs1340391	0.193103	0.102649	0.0599459
UF	family. Bacteroidaceae	rs11585893	0.206498	0.116067	0.0752183
UF	family. Bacteroidaceae	rs66710942	0.266471	0.0978751	0.00647787
UF	family. Bacteroidaceae	rs6795673	0.255924	0.103011	0.0129756
UF	family. Bacteroidaceae	rs13207588	0.24015	0.10532	0.0225965
UF	family. Bacteroidaceae	rs2023437	0.20691	0.111203	0.0627939
UF	family. Bacteroidaceae	rs17619981	0.13942	0.10168	0.170324
UF	family. Bacteroidales S24 7group	rs12748533	0.130919	0.0627481	0.0369401
UF	family. Bacteroidales S24 7group	rs17043785	0.14735	0.0659593	0.0254856
UF	family. Bacteroidales S24 7group	rs61508842	0.108634	0.0600499	0.0704409
UF	family. Bacteroidales S24 7group	rs78609301	0.17767	0.061045	0.00360891
UF	family. Bacteroidales S24 7group	rs10872669	0.122808	0.0600763	0.0409336
UF	family. Bacteroidales S24 7group	rs941000	0.144758	0.0633492	0.0223081
UF	family. Bacteroidales S24 7group	rs1850003	0.144098	0.0621111	0.0203406
UF	family. Bacteroidales S24 7group	rs738193	0.120041	0.0612367	0.0499635
UF	family. Pasteurellaceae	rs10965428	0.10596	0.0515478	0.0398243
UF	family. Pasteurellaceae	rs111582866	0.115251	0.0499042	0.0209185
UF	family. Pasteurellaceae	rs12050685	0.104011	0.0517974	0.0446395
UF	family. Pasteurellaceae	rs16970009	0.113479	0.0493999	0.0216099
UF	family. Pasteurellaceae	rs4822728	0.0910018	0.0493098	0.0649631
UF	family. Pasteurellaceae	rs6972479	0.0832498	0.0456797	0.0683842
UF	family. Pasteurellaceae	rs72756943	0.116277	0.0500812	0.0202456
UF	family. Pasteurellaceae	rs73139353	0.106002	0.0562166	0.0593499
UF	family. Pasteurellaceae	rs76022354	0.0724797	0.0479889	0.130956
UF	family. Pasteurellaceae	rs78909003	0.134918	0.0492902	0.00619612
UF	family. Pasteurellaceae	rs9382510	0.10312	0.0525989	0.049937
UF	family. Pasteurellaceae	rs9895850	0.105425	0.0523029	0.0438359
UF	family. Pasteurellaceae	rs9938097	0.108341	0.0519581	0.0370543
UF	genus. Bacteroides	rs11585893	0.146224	0.0941609	0.120443
UF	genus. Bacteroides	rs13207588	0.177089	0.0899729	0.0490397
UF	genus. Bacteroides	rs1340391	0.141944	0.084893	0.0945166
UF	genus. Bacteroides	rs17619981	0.0965147	0.0883367	0.274579
UF	genus. Bacteroides	rs2023437	0.150186	0.0913337	0.100101
UF	genus. Bacteroides	rs66474973	0.190948	0.086189	0.0267284
UF	genus. Bacteroides	rs66710942	0.196588	0.0858072	0.0219608
UF	genus. Bacteroides	rs6795673	0.186846	0.0897162	0.0372842
UF	genus. Bacteroides	rs9507307	0.18271	0.090105	0.0425866
UF	genus. Enterorhabdus	rs10098492	-0.220004	0.0966396	0.0228134
UF	genus. Enterorhabdus	rs114731706	-0.223098	0.0965386	0.0208346
UF	genus. Enterorhabdus	rs2051957	-0.182955	0.0889778	0.0397647
UF	genus. Enterorhabdus	rs3017103	-0.288389	0.0761621	0.000152772
UF	genus. Enterorhabdus	rs73331712	-0.161733	0.101705	0.111787
UF	genus. Enterorhabdus	rs77655283	-0.195719	0.095259	0.0399177
UF	genus. Lachnospiraceae	rs12131224	-0.100852	0.0537177	0.0604581
UF	genus. Lachnospiraceae	rs2050911	-0.141824	0.0565594	0.0121582
UF	genus. Lachnospiraceae	rs2371284	-0.143024	0.0547686	0.00901665
UF	genus. Lachnospiraceae	rs437876	-0.122756	0.0595249	0.0391828
UF	genus. Lachnospiraceae	rs4981345	-0.134784	0.0576406	0.0193692
UF	genus. Lachnospiraceae	rs573933	-0.0967293	0.0523524	0.0646521
UF	genus. Lachnospiraceae	rs62496417	-0.111864	0.0563651	0.0471854
UF	genus. Lachnospiraceae	rs7341608	-0.131234	0.0575511	0.0225894
UF	genus. Lachnospiraceae	rs74034332	-0.11056	0.0584875	0.0587148
UF	genus. Lachnospiraceae	rs78848836	-0.145043	0.0556217	0.00911591
UF	genus. Lachnospiraceae	rs8104225	-0.126227	0.0594936	0.0338642
UF	genus. Lachnospiraceae	rs9403580	-0.122313	0.0593119	0.0391882
UF	genus. Lachnospiraceae	rs985416	-0.138705	0.05793	0.01665
UF	genus. Lachnospiraceae	rs10741777	0.0937243	0.0468707	0.0455398
UF	genus. Lachnospiraceae	rs10751237	0.0943345	0.0456981	0.0389894
UF	genus. Lachnospiraceae	rs10793103	0.0906475	0.0477288	0.0575356
UF	genus. Lachnospiraceae	rs10801803	0.0959141	0.0458393	0.0364029
UF	genus. Lachnospiraceae	rs11236216	0.0871647	0.0471609	0.0645673
UF	genus. Lachnospiraceae	rs13024781	0.0974535	0.045129	0.0308156
UF	genus. Lachnospiraceae	rs57091572	0.0773482	0.0457903	0.0911841
UF	genus. Lachnospiraceae	rs57254474	0.0685576	0.0443263	0.121946
UF	genus. Lachnospiraceae	rs61944774	0.101341	0.0446209	0.0231377
UF	genus. Lachnospiraceae	rs62277846	0.0784092	0.0463811	0.0909241
UF	genus. Lachnospiraceae	rs67078837	0.0896935	0.0470273	0.0564864
UF	genus. Lachnospiraceae	rs75356640	0.0802793	0.0472322	0.0891924
UF	genus. Lachnospiraceae	rs955844	0.0594716	0.0445368	0.181767
UF	genus. Oscillospira	rs12206468	-0.12166	0.0666062	0.0677666
UF	genus. Oscillospira	rs12925026	-0.134905	0.0655938	0.0397182
UF	genus. Oscillospira	rs1954532	-0.126211	0.0658563	0.0553071
UF	genus. Oscillospira	rs2211563	-0.141167	0.0669416	0.034961
UF	genus. Oscillospira	rs28889936	-0.117132	0.0660777	0.0762877
UF	genus. Oscillospira	rs62422654	-0.145519	0.0667915	0.0293539
UF	genus. Oscillospira	rs72866977	-0.15081	0.0663999	0.0231322
UF	genus. Oscillospira	rs751183	-0.135595	0.0652487	0.0376976
UF	genus. Oscillospira	rs8076323	-0.137784	0.0661068	0.0371358
UF	genus. Turicibacter	rs11054680	0.136026	0.0592881	0.0217724
UF	genus. Turicibacter	rs11666533	0.120445	0.0577803	0.0371123
UF	genus. Turicibacter	rs12603364	0.110153	0.0593728	0.0635559
UF	genus. Turicibacter	rs149744580	0.103276	0.0589895	0.0799884
UF	genus. Turicibacter	rs2834977	0.141935	0.0583718	0.0150337
UF	genus. Turicibacter	rs2952020	0.138502	0.0580645	0.0170648
UF	genus. Turicibacter	rs3734633	0.117959	0.0574088	0.0399055
UF	genus. Turicibacter	rs4869133	0.085145	0.0617883	0.1682
UF	genus. Turicibacter	rs55756211	0.144501	0.0576553	0.0122004
UF	genus. Turicibacter	rs7199484	0.110471	0.0582405	0.0578538
EC	family. Acidaminococcaceae	rs262812	0.242646	0.102029	0.0173972
EC	family. Acidaminococcaceae	rs2933324	0.173129	0.102788	0.0921173
EC	family. Acidaminococcaceae	rs45497800	0.245416	0.103392	0.0176132
EC	family. Acidaminococcaceae	rs6589457	0.170435	0.10756	0.113066
EC	family. Acidaminococcaceae	rs6923842	0.210264	0.103527	0.0422534
EC	family. Acidaminococcaceae	rs74540770	0.191571	0.101947	0.0602283
EC	family. Acidaminococcaceae	rs78702810	0.202311	0.102295	0.0479593
EC	genus. Butyrivibrio	rs1007475	0.0658685	0.0375327	0.0792655
EC	genus. Butyrivibrio	rs11761679	0.0821252	0.0376663	0.0292326
EC	genus. Butyrivibrio	rs142855850	0.084367	0.0376786	0.0251479
EC	genus. Butyrivibrio	rs16934069	0.0818429	0.0374211	0.0287371
EC	genus. Butyrivibrio	rs16941336	0.0943682	0.0373584	0.0115361
EC	genus. Butyrivibrio	rs17163238	0.0828933	0.0376228	0.0275755
EC	genus. Butyrivibrio	rs4537857	0.0918219	0.0376619	0.0147663
EC	genus. Butyrivibrio	rs486484	0.0817457	0.0374155	0.028903
EC	genus. Butyrivibrio	rs4928024	0.074858	0.0373513	0.0450528
EC	genus. Butyrivibrio	rs72723662	0.0662016	0.0376484	0.0786765
EC	genus. Butyrivibrio	rs74622183	0.0811969	0.0374597	0.0301908
EC	genus. Butyrivibrio	rs77356209	0.085336	0.0373726	0.0224078
EC	genus. Butyrivibrio	rs7752361	0.0783803	0.0378206	0.0382259
EC	genus. Butyrivibrio	rs7763512	0.0648274	0.0376817	0.0853603
EC	genus. Butyrivibrio	rs9349693	0.0776294	0.0375182	0.0385356
EC	genus. Dorea	rs11150408	-0.209941	0.103604	0.0427261
EC	genus. Dorea	rs12537781	-0.223785	0.106978	0.0364488
EC	genus. Dorea	rs13279148	-0.234712	0.10778	0.0294283
EC	genus. Dorea	rs1899291	-0.179118	0.0930285	0.0541779
EC	genus. Dorea	rs3005511	-0.223004	0.107275	0.037636
EC	genus. Dorea	rs345219	-0.228418	0.106841	0.0325236
EC	genus. Dorea	rs3752849	-0.215833	0.110429	0.0506427
EC	genus. Dorea	rs4793307	-0.299526	0.0935673	0.00136863
EC	genus. Dorea	rs62503162	-0.264022	0.101581	0.00934618
EC	genus. Dorea	rs73729431	-0.222243	0.109522	0.0424373
EC	genus. Dorea	rs78772518	-0.207472	0.107365	0.0533098
EC	genus. RuminococcaceaeUCG014	rs10495392	-0.183137	0.0970678	0.0592017
EC	genus. RuminococcaceaeUCG014	rs10791168	-0.171052	0.0913575	0.0611594
EC	genus. RuminococcaceaeUCG014	rs10941294	-0.182994	0.099063	0.0647106
EC	genus. RuminococcaceaeUCG014	rs115777838	-0.256411	0.0940771	0.00641968
EC	genus. RuminococcaceaeUCG014	rs12638134	-0.25587	0.0858988	0.00289439
EC	genus. RuminococcaceaeUCG014	rs34402072	-0.186971	0.0981989	0.0569094
EC	genus. RuminococcaceaeUCG014	rs56105232	-0.185762	0.0988414	0.0601899
EC	genus. RuminococcaceaeUCG014	rs72809222	-0.210355	0.0996522	0.0347813
EC	genus. RuminococcaceaeUCG014	rs73186226	-0.195162	0.0996793	0.0502423
EC	genus. RuminococcaceaeUCG014	rs853612	-0.210825	0.0983551	0.0320722
EC	genus. RuminococcaceaeUCG014	rs995642	-0.156212	0.0864415	0.0707408
EC	genus. Turicibacter	rs11054680	-0.14541	0.073439	0.0477018
EC	genus. Turicibacter	rs11666533	-0.177793	0.0728151	0.0146179
EC	genus. Turicibacter	rs12603364	-0.164228	0.0737818	0.0260238
EC	genus. Turicibacter	rs149744580	-0.215982	0.0745969	0.00378775
EC	genus. Turicibacter	rs2834977	-0.186377	0.0734829	0.0112023
EC	genus. Turicibacter	rs2952020	-0.178986	0.073343	0.014671
EC	genus. Turicibacter	rs3734633	-0.17175	0.0736253	0.0196607
EC	genus. Turicibacter	rs4869133	-0.121946	0.0738547	0.098706
EC	genus. Turicibacter	rs55756211	-0.17478	0.0737447	0.017785
EC	genus. Turicibacter	rs7199484	-0.176139	0.0732491	0.0161878
OC	phylum. Cyanobacteriaphylum Cyanobacteria	rs9864379	0.380555	0.137832	0.00576233
OC	phylum. Cyanobacteriaphylum Cyanobacteria	rs584122	0.313516	0.135018	0.0202316
OC	phylum. Cyanobacteriaphylum Cyanobacteria	rs76531781	0.388241	0.142315	0.00637127
OC	phylum. Cyanobacteriaphylum Cyanobacteria	rs12555298	0.401371	0.134826	0.00291135
OC	phylum. Cyanobacteriaphylum Cyanobacteria	rs61972390	0.36124	0.132608	0.00644718
OC	phylum. Cyanobacteriaphylum Cyanobacteria	rs7148504	0.401192	0.134415	0.00283838
OC	phylum. Cyanobacteriaphylum Cyanobacteria	rs2585223	0.420057	0.134927	0.00185053
OC	phylum. Cyanobacteriaphylum Cyanobacteria	rs789068	0.319663	0.136832	0.0194824
OC	genus. Barnesiella	rs11155559	0.24833	0.155694	0.110715
OC	genus. Barnesiella	rs113258194	0.360979	0.153523	0.0187079
OC	genus. Barnesiella	rs12909713	0.374959	0.155704	0.0160338
OC	genus. Barnesiella	rs13242616	0.289168	0.155201	0.0624368
OC	genus. Barnesiella	rs199035	0.360167	0.155601	0.0206299
OC	genus. Barnesiella	rs2276875	0.357279	0.155575	0.0216471
OC	genus. Barnesiella	rs2428166	0.392201	0.161134	0.014933
OC	genus. Barnesiella	rs35177866	0.327314	0.156905	0.0369719
OC	genus. Barnesiella	rs62251337	0.376533	0.155874	0.015708
OC	genus. Barnesiella	rs72684847	0.318944	0.157318	0.0426236
OC	genus. Barnesiella	rs76181748	0.265761	0.154636	0.0856833
OC	genus. Barnesiella	rs77455852	0.310409	0.152143	0.0413263
OC	genus. Barnesiella	rs79795328	0.347879	0.157813	0.0274976
OC	genus. Butyrivibrio	rs1007475	0.189466	0.0822314	0.0212195
OC	genus. Butyrivibrio	rs11761679	0.216463	0.0808958	0.00745452
OC	genus. Butyrivibrio	rs142855850	0.203575	0.0834334	0.0146885
OC	genus. Butyrivibrio	rs16934069	0.20814	0.0816749	0.0108218
OC	genus. Butyrivibrio	rs16941336	0.153282	0.0704949	0.0296775
OC	genus. Butyrivibrio	rs17163238	0.1779	0.0801476	0.0264422
OC	genus. Butyrivibrio	rs4537857	0.207194	0.0824973	0.0120212
OC	genus. Butyrivibrio	rs486484	0.188851	0.0818442	0.0210298
OC	genus. Butyrivibrio	rs4928024	0.23066	0.0734064	0.00167664
OC	genus. Butyrivibrio	rs72723662	0.213054	0.0811796	0.00867835
OC	genus. Butyrivibrio	rs74622183	0.210926	0.0811855	0.00937495
OC	genus. Butyrivibrio	rs77356209	0.184531	0.080282	0.0215311
OC	genus. Butyrivibrio	rs7752361	0.211811	0.0822202	0.00999088
OC	genus. Butyrivibrio	rs7763512	0.163152	0.0750349	0.0296791
OC	genus. Butyrivibrio	rs9349693	0.211651	0.0814039	0.00932206
OC	genus. Coprobacter	rs12684609	-0.244401	0.127596	0.0554382
OC	genus. Coprobacter	rs12996055	-0.236593	0.12583	0.060072
OC	genus. Coprobacter	rs143662916	-0.32585	0.124717	0.00898291
OC	genus. Coprobacter	rs189356	-0.233479	0.124484	0.0607134
OC	genus. Coprobacter	rs213863	-0.219666	0.122094	0.0719952
OC	genus. Coprobacter	rs28402691	-0.327218	0.116097	0.00482509
OC	genus. Coprobacter	rs305411	-0.266335	0.129527	0.0397613
OC	genus. Coprobacter	rs3828477	-0.224938	0.122967	0.0673623
OC	genus. Coprobacter	rs72821405	-0.221322	0.119752	0.0645785
OC	genus. Coprobacter	rs74919520	-0.283315	0.126627	0.0252603
OC	genus. Lachnospiraceae	rs2050911	0.229085	0.142948	0.109028
OC	genus. Lachnospiraceae	rs437876	0.314712	0.143554	0.0283584
OC	genus. Lachnospiraceae	rs4981345	0.246402	0.140984	0.0805103
OC	genus. Lachnospiraceae	rs573933	0.300578	0.140843	0.0328323
OC	genus. Lachnospiraceae	rs62496417	0.250304	0.141664	0.0772468
OC	genus. Lachnospiraceae	rs7341608	0.327007	0.141381	0.0207251
OC	genus. Lachnospiraceae	rs74034332	0.333835	0.140902	0.0178233
OC	genus. Lachnospiraceae	rs78848836	0.261534	0.140967	0.0635548
OC	genus. Lachnospiraceae	rs8104225	0.313363	0.140433	0.0256546
OC	genus. Lachnospiraceae	rs9403580	0.244785	0.142188	0.0851504
OC	genus. Lachnospiraceae	rs985416	0.30435	0.144386	0.0350405
OC	genus. RuminococcaceaeUCG010	rs12597105	-0.320571	0.222784	0.150169
OC	genus. RuminococcaceaeUCG010	rs2820282	-0.498773	0.223714	0.0257802
OC	genus. RuminococcaceaeUCG010	rs682403	-0.47423	0.226474	0.0362626
OC	genus. RuminococcaceaeUCG010	rs6958419	-0.564821	0.224007	0.0116876
OC	genus. RuminococcaceaeUCG010	rs73218807	-0.415251	0.235397	0.0777247
OC	genus. RuminococcaceaeUCG010	rs7441445	-0.366475	0.221875	0.0985916
CC	phylum. Euryarchaeotaphylum Euryarchaeota	rs10202904	0.000729195	0.000482221	0.130493
CC	phylum. Euryarchaeotaphylum Euryarchaeota	rs7635189	0.00080472	0.000479707	0.0934401
CC	phylum. Euryarchaeotaphylum Euryarchaeota	rs894996	0.000828316	0.000479582	0.0841383
CC	phylum. Euryarchaeotaphylum Euryarchaeota	rs56131665	0.000954162	0.000483073	0.0482464
CC	phylum. Euryarchaeotaphylum Euryarchaeota	rs77658038	0.00116874	0.000476096	0.0140945
CC	phylum. Euryarchaeotaphylum Euryarchaeota	rs34928225	0.000919746	0.000486129	0.0584939
CC	phylum. Euryarchaeotaphylum Euryarchaeota	rs7015093	0.000895843	0.000480983	0.0625289
CC	phylum. Euryarchaeotaphylum Euryarchaeota	rs11022995	0.00108859	0.000477597	0.0226487
CC	phylum. Euryarchaeotaphylum Euryarchaeota	rs76029318	0.00084689	0.000481548	0.0786312
CC	phylum. Euryarchaeotaphylum Euryarchaeota	rs6508769	0.000801745	0.000479418	0.0944592
CC	phylum. Euryarchaeotaphylum Euryarchaeota	rs6064552	0.00110948	0.000477574	0.0201705
CC	phylum. Euryarchaeotaphylum Euryarchaeota	rs45498998	0.000867701	0.00048068	0.0710507
CC	class. Methanobacteria	rs10202904	0.00156475	0.000504611	0.00192928
CC	class. Methanobacteria	rs6776814	0.00166573	0.000503603	0.000940893
CC	class. Methanobacteria	rs4257531	0.00149385	0.000498801	0.00274557
CC	class. Methanobacteria	rs894996	0.00166981	0.000502181	0.000883831
CC	class. Methanobacteria	rs56131665	0.00179301	0.000497591	0.000314116
CC	class. Methanobacteria	rs73068003	0.00187011	0.000497275	0.000169432
CC	class. Methanobacteria	rs75208022	0.00155927	0.000502538	0.00191704
CC	class. Methanobacteria	rs73457410	0.00167126	0.000502025	0.000871459
CC	class. Methanobacteria	rs6508769	0.00163204	0.000499487	0.00108529
CC	class. Methanobacteria	rs10424197	0.00185678	0.000496933	0.000186611
CC	order. Bacillales	rs11207728	0.000995753	0.000526545	0.05861
CC	order. Bacillales	rs74420793	0.0011732	0.000528644	0.0264685
CC	order. Bacillales	rs10233278	0.000918572	0.000525149	0.0802622
CC	order. Bacillales	rs4617108	0.000755044	0.000527166	0.152067
CC	order. Bacillales	rs11034576	0.00115908	0.000521635	0.0262826
CC	order. Bacillales	rs62640857	0.00114318	0.000524545	0.0293034
CC	order. Bacillales	rs11844714	0.00100793	0.00052202	0.0535033
CC	order. Bacillales	rs10410917	0.00115313	0.00052449	0.0279086
CC	order. Bacillales	rs1287018	0.00100315	0.000522112	0.0546901
CC	order. Methanobacteriales	rs10202904	0.00156475	0.000504611	0.00192928
CC	order. Methanobacteriales	rs6776814	0.00166573	0.000503603	0.000940893
CC	order. Methanobacteriales	rs4257531	0.00149385	0.000498801	0.00274557
CC	order. Methanobacteriales	rs894996	0.00166981	0.000502181	0.000883831
CC	order. Methanobacteriales	rs56131665	0.00179301	0.000497591	0.000314116
CC	order. Methanobacteriales	rs73068003	0.00187011	0.000497275	0.000169432
CC	order. Methanobacteriales	rs75208022	0.00155927	0.000502538	0.00191704
CC	order. Methanobacteriales	rs73457410	0.00167126	0.000502025	0.000871459
CC	order. Methanobacteriales	rs6508769	0.00163204	0.000499487	0.00108529
CC	order. Methanobacteriales	rs10424197	0.00185678	0.000496933	0.000186611
CC	family. Methanobacteriaceae	rs10202904	0.00156475	0.000504611	0.00192928
CC	family. Methanobacteriaceae	rs4257531	0.00149385	0.000498801	0.00274557
CC	family. Methanobacteriaceae	rs6776814	0.00166573	0.000503603	0.000940893
CC	family. Methanobacteriaceae	rs894996	0.00166981	0.000502181	0.000883831
CC	family. Methanobacteriaceae	rs56131665	0.00179301	0.000497591	0.000314116
CC	family. Methanobacteriaceae	rs73068003	0.00187011	0.000497275	0.000169432
CC	family. Methanobacteriaceae	rs75208022	0.00155927	0.000502538	0.00191704
CC	family. Methanobacteriaceae	rs73457410	0.00167126	0.000502025	0.000871459
CC	family. Methanobacteriaceae	rs6508769	0.00163204	0.000499487	0.00108529
CC	family. Methanobacteriaceae	rs10424197	0.00185678	0.000496933	0.000186611
CC	genus. Lachnospiraceae	rs10414815	0.00244609	0.000943474	0.00952425
CC	genus. Lachnospiraceae	rs11192447	0.00182572	0.000934121	0.0506445
CC	genus. Lachnospiraceae	rs12346653	0.00188434	0.000926763	0.0420276
CC	genus. Lachnospiraceae	rs17730011	0.00204958	0.000922325	0.0262705
CC	genus. Lachnospiraceae	rs336138	0.0018519	0.000928444	0.0460833
CC	genus. Lachnospiraceae	rs4576377	0.0020492	0.00092553	0.0268232
CC	genus. Lachnospiraceae	rs72894957	0.00270752	0.00101548	0.00767052
CC	genus. Lachnospiraceae	rs74315802	0.00182869	0.000928452	0.0488833
CC	genus. Lachnospiraceae	rs9981767	0.0019033	0.000933817	0.0415306
CC	genus. Lachnospiraceae	rs12740451	-0.00179597	0.000899376	0.0458358
CC	genus. Roseburia	rs147990086	-0.00149985	0.000899381	0.0953856
CC	genus. Roseburia	rs16910295	-0.00193177	0.00090194	0.0322099
CC	genus. Roseburia	rs2160994	-0.00158946	0.000905016	0.0790404
CC	genus. Roseburia	rs2943022	-0.00169637	0.000900047	0.0594633
CC	genus. Roseburia	rs302266	-0.00205206	0.000900223	0.0226375
CC	genus. Roseburia	rs329182	-0.00160993	0.000898576	0.0731898
CC	genus. Roseburia	rs55858165	-0.00162297	0.000958947	0.0905613
CC	genus. Roseburia	rs57466170	-0.00173145	0.000892152	0.0522878
CC	genus. Roseburia	rs6445851	-0.00197065	0.000899768	0.0285114
CC	genus. Roseburia	rs6930661	-0.00168804	0.000902187	0.0613376
CC	genus. Roseburia	rs75326254	-0.00204396	0.000902376	0.0235074
CC	genus. Roseburia	rs78753150	-0.00191432	0.000896594	0.0327526
CC	genus. Roseburia	rs9300744	-0.00206969	0.000901165	0.021637
CC	genus. RuminococcaceaeUCG003	rs10490280	0.00247903	0.000997666	0.0129615
CC	genus. RuminococcaceaeUCG003	rs11243416	0.00263112	0.000952531	0.00574051
CC	genus. RuminococcaceaeUCG003	rs11613919	0.0024852	0.000990141	0.012075
CC	genus. RuminococcaceaeUCG003	rs16959793	0.00203037	0.000919151	0.0271772
CC	genus. RuminococcaceaeUCG003	rs2523124	0.00213655	0.000952945	0.0249585
CC	genus. RuminococcaceaeUCG003	rs3013089	0.00224215	0.000985093	0.0228414
CC	genus. RuminococcaceaeUCG003	rs4452755	0.00267294	0.000949307	0.0048675
CC	genus. RuminococcaceaeUCG003	rs4532474	0.00258471	0.000963847	0.00732588
CC	genus. RuminococcaceaeUCG003	rs646327	0.0018864	0.000894575	0.0349698
CC	genus. RuminococcaceaeUCG003	rs6759615	0.00281922	0.000888024	0.00149983
CC	genus. RuminococcaceaeUCG003	rs73341549	0.00227163	0.0010305	0.0274971
CC	genus. RuminococcaceaeUCG003	rs78720113	0.0023198	0.00100382	0.0208342
Note: IVW-RE, inverse variance weighted random effects; UF, uterine fibroids; EC, endometrial cancer; OC, ovarian cancer; CC, cervical cancer; SNP,single nucleotide polymorphism; SE, standard error.

## Sheet: Supplementary Table S8
Supplementary Table S8 Detailed information of instrumental variables used in reverse MR analyses.
Trait	Bacterial taxa	SNP	Effect allele	Other allele	Exposure (Gynecological tumor traits)			Outcome (Lachnospiraceae)
					Beta	SE	P-value	Beta	SE	P-value
UF	Lachnospiraceae	rs10073340	T	C	0.0969	0.0152	1.66702e-10	-0.00269126	0.0184512	0.905526
UF	Lachnospiraceae	rs1050541	G	T	0.057	0.0128	8.98794e-06	-0.0263869	0.014096	0.0615956
UF	Lachnospiraceae	rs1052001	G	A	0.1114	0.0176	2.45301e-10	-0.0272608	0.0191699	0.151445
UF	Lachnospiraceae	rs10737892	T	G	-0.0767	0.0135	1.337e-08	0.0313963	0.0147193	0.0295502
UF	Lachnospiraceae	rs10783387	T	C	-0.0612	0.0134	4.86497e-06	0.000713386	0.0145201	0.984719
UF	Lachnospiraceae	rs10883936	T	C	0.0675	0.0133	3.85798e-07	0.0310449	0.0148339	0.0341012
UF	Lachnospiraceae	rs10976681	T	C	0.088	0.019	3.64502e-06	-0.0113136	0.0182354	0.591242
UF	Lachnospiraceae	rs10977587	G	A	0.0712	0.0146	1.166e-06	0.0184914	0.0183977	0.324965
UF	Lachnospiraceae	rs11127140	A	G	-0.0714	0.0141	4.05798e-07	-0.0143886	0.0156545	0.353878
UF	Lachnospiraceae	rs11191729	C	T	0.0859	0.0185	3.39e-06	-0.0205857	0.0237636	0.287708
UF	Lachnospiraceae	rs11210774	T	C	0.0578	0.0128	6.17405e-06	0.0161296	0.0141401	0.255795
UF	Lachnospiraceae	rs113828443	T	C	0.1051	0.0219	1.502e-06	0.00463725	0.0334138	0.847511
UF	Lachnospiraceae	rs11681717	G	A	0.0608	0.0129	2.524e-06	0.00935861	0.014214	0.486006
UF	Lachnospiraceae	rs11685032	C	A	0.0766	0.0134	1.17501e-08	0.00275065	0.0142568	0.827285
UF	Lachnospiraceae	rs11706295	A	G	0.0619	0.0128	1.277e-06	0.0127284	0.0141952	0.392867
UF	Lachnospiraceae	rs11791986	G	A	0.1627	0.0189	6.51778e-18	0.0172986	0.0239813	0.529082
UF	Lachnospiraceae	rs11843657	C	T	-0.0907	0.0181	5.47205e-07	-0.00247921	0.0173866	0.847887
UF	Lachnospiraceae	rs12002645	C	T	0.0633	0.0128	7.76909e-07	-0.0323577	0.0144774	0.0256632
UF	Lachnospiraceae	rs12099669	A	G	0.0669	0.0134	6.23706e-07	-0.00110496	0.0152079	0.876815
UF	Lachnospiraceae	rs12184330	T	C	0.0733	0.015	1.102e-06	-0.0042824	0.0183964	0.806606
UF	Lachnospiraceae	rs1239682	T	C	-0.0649	0.0129	4.561e-07	0.0215962	0.0141388	0.126587
UF	Lachnospiraceae	rs12412796	T	C	0.0639	0.0137	3.06401e-06	0.00354093	0.014701	0.847203
UF	Lachnospiraceae	rs12416963	C	T	0.0823	0.0172	1.60498e-06	-0.0052931	0.0162518	0.800883
UF	Lachnospiraceae	rs12475639	G	A	0.06	0.0128	2.86497e-06	0.0020226	0.0142564	0.909971
UF	Lachnospiraceae	rs12520043	G	A	-0.0758	0.0156	1.10101e-06	-0.0159576	0.0166737	0.355057
UF	Lachnospiraceae	rs12595945	C	T	-0.0735	0.016	4.63799e-06	-0.00296416	0.0182285	0.914271
UF	Lachnospiraceae	rs12615123	G	T	-0.0609	0.0138	9.49708e-06	0.0285	0.0178228	0.120339
UF	Lachnospiraceae	rs12638862	G	A	-0.0911	0.0142	1.344e-10	-0.00510309	0.0159179	0.733888
UF	Lachnospiraceae	rs12741884	A	G	0.0792	0.0149	1.065e-07	0.000428957	0.0168478	0.962803
UF	Lachnospiraceae	rs12779865	C	T	0.0612	0.0137	8.06901e-06	0.0104769	0.0150934	0.488552
UF	Lachnospiraceae	rs13159461	A	G	-0.059	0.013	5.31496e-06	0.00342917	0.0141967	0.774942
UF	Lachnospiraceae	rs13187958	A	G	0.0865	0.0185	3.04902e-06	0.0257609	0.0318138	0.426416
UF	Lachnospiraceae	rs13428823	A	G	-0.0611	0.0128	1.68702e-06	-0.0222253	0.014545	0.131217
UF	Lachnospiraceae	rs1374360	T	C	0.0822	0.0175	2.77102e-06	-0.00535095	0.0164462	0.888421
UF	Lachnospiraceae	rs143096365	C	T	0.1115	0.0237	2.58202e-06	-0.00398129	0.0326996	0.908398
UF	Lachnospiraceae	rs148450448	T	C	0.1528	0.0298	2.869e-07	-0.00305827	0.0293251	0.849295
UF	Lachnospiraceae	rs1549066	C	T	-0.0684	0.0141	1.30299e-06	-0.0111179	0.0152617	0.47377
UF	Lachnospiraceae	rs17631680	C	T	-0.0994	0.0206	1.36101e-06	-0.00813547	0.0237067	0.849774
UF	Lachnospiraceae	rs1820828	T	C	-0.0681	0.0139	9.39593e-07	0.0130637	0.0148576	0.386256
UF	Lachnospiraceae	rs1824126	A	G	0.0647	0.0143	5.94895e-06	0.00399966	0.0152656	0.801628
UF	Lachnospiraceae	rs1912576	C	T	0.0656	0.0137	1.70098e-06	0.0248714	0.0157217	0.116632
UF	Lachnospiraceae	rs2021078	A	G	-0.0799	0.0167	1.60801e-06	0.0203944	0.0164581	0.213792
UF	Lachnospiraceae	rs2040406	G	A	-0.0744	0.016	3.20701e-06	0.0260822	0.0207693	0.199645
UF	Lachnospiraceae	rs2042104	C	T	0.0811	0.0163	6.10801e-07	0.0134106	0.0172561	0.43514
UF	Lachnospiraceae	rs2075786	G	A	0.0623	0.013	1.6e-06	-0.0139709	0.014757	0.343551
UF	Lachnospiraceae	rs2183478	G	A	0.0691	0.0153	5.95703e-06	0.024264	0.0199554	0.269088
UF	Lachnospiraceae	rs2242652	A	G	0.152	0.0151	9.78814e-24	-0.0127148	0.0179631	0.468024
UF	Lachnospiraceae	rs2297080	G	A	0.0779	0.0164	1.95398e-06	0.004902	0.0219077	0.853014
UF	Lachnospiraceae	rs2347792	A	G	0.076	0.0133	1.02101e-08	-0.00270476	0.0161058	0.829801
UF	Lachnospiraceae	rs2488002	T	C	-0.1158	0.0184	3.07702e-10	-0.00458227	0.0184406	0.764885
UF	Lachnospiraceae	rs2635463	C	T	0.0741	0.0136	4.92402e-08	0.00614911	0.014648	0.675857
UF	Lachnospiraceae	rs2736099	G	A	-0.1041	0.0135	1.13006e-14	0.0170637	0.0149054	0.239671
UF	Lachnospiraceae	rs2744702	T	C	-0.0651	0.0129	4.714e-07	0.00996385	0.0145987	0.511846
UF	Lachnospiraceae	rs280836	G	A	-0.0787	0.0136	6.26902e-09	0.0225887	0.0156541	0.15631
UF	Lachnospiraceae	rs2879030	G	A	0.0624	0.0136	4.492e-06	0.00098266	0.0156498	0.960231
UF	Lachnospiraceae	rs2887853	T	C	-0.0741	0.0143	2.04998e-07	-0.0051846	0.0170906	0.705864
UF	Lachnospiraceae	rs310628	A	G	0.0634	0.0141	6.98602e-06	0.0121915	0.0159965	0.47186
UF	Lachnospiraceae	rs3176331	T	C	0.0879	0.0177	7.08892e-07	0.011115	0.0203495	0.602345
UF	Lachnospiraceae	rs34532804	A	G	0.0648	0.0128	4.20097e-07	-0.00074751	0.0141453	0.977709
UF	Lachnospiraceae	rs35988839	T	G	0.1255	0.0277	5.77697e-06	9.85671e-05	0.0231164	0.957366
UF	Lachnospiraceae	rs3744399	C	T	0.1174	0.0211	2.58202e-08	-0.0182887	0.0199454	0.399791
UF	Lachnospiraceae	rs3744962	G	A	0.1108	0.0192	8.36296e-09	0.000203424	0.0240445	0.948147
UF	Lachnospiraceae	rs3776510	A	G	0.0768	0.0149	2.41902e-07	3.54971e-05	0.0162389	0.962135
UF	Lachnospiraceae	rs3804984	C	T	-0.0797	0.0128	4.427e-10	-0.0010082	0.0146572	0.936557
UF	Lachnospiraceae	rs3847647	A	C	0.0604	0.0132	4.83604e-06	0.00816019	0.0148135	0.58166
UF	Lachnospiraceae	rs3888705	A	G	-0.0857	0.0165	1.89099e-07	0.0116559	0.0195911	0.575932
UF	Lachnospiraceae	rs41308088	T	C	0.1287	0.0225	1.093e-08	0.0138016	0.0268798	0.572458
UF	Lachnospiraceae	rs453481	A	G	0.0679	0.0128	1.21001e-07	-0.0026195	0.0142478	0.854624
UF	Lachnospiraceae	rs4675622	A	G	-0.0728	0.0165	9.66006e-06	0.0117233	0.0215751	0.508966
UF	Lachnospiraceae	rs4730982	T	G	-0.0657	0.0135	1.245e-06	-0.0104785	0.0165779	0.578484
UF	Lachnospiraceae	rs4877115	G	T	0.0811	0.0159	3.093e-07	-0.00804177	0.0179449	0.701597
UF	Lachnospiraceae	rs4918073	A	G	0.1158	0.0215	7.42096e-08	-0.0189993	0.0290267	0.542342
UF	Lachnospiraceae	rs56050935	G	T	0.0731	0.0134	4.44099e-08	-0.026628	0.0157226	0.0902942
UF	Lachnospiraceae	rs56360822	A	G	0.0999	0.0182	3.79097e-08	0.00246123	0.0196128	0.863723
UF	Lachnospiraceae	rs57263785	G	A	0.0693	0.0156	9.28304e-06	0.0271442	0.0169155	0.11136
UF	Lachnospiraceae	rs5762660	T	G	-0.0609	0.0129	2.45601e-06	0.00748038	0.01465	0.612678
UF	Lachnospiraceae	rs6001799	A	G	0.1082	0.0146	1.15107e-13	-0.00316686	0.0170812	0.850371
UF	Lachnospiraceae	rs60167359	A	G	-0.0928	0.0197	2.42003e-06	-0.0111286	0.0219135	0.551701
UF	Lachnospiraceae	rs61768001	C	T	0.1743	0.0174	1.69083e-23	-0.00380198	0.018946	0.890168
UF	Lachnospiraceae	rs61889182	G	A	0.3292	0.0372	8.83894e-19	-0.0476211	0.0284092	0.0890697
UF	Lachnospiraceae	rs61985110	T	C	0.13	0.0284	4.52804e-06	-0.0189098	0.0283304	0.456741
UF	Lachnospiraceae	rs62033029	A	G	-0.1138	0.0166	6.04505e-12	0.0230745	0.0173741	0.201144
UF	Lachnospiraceae	rs62255990	A	G	-0.0726	0.0154	2.27101e-06	0.00608706	0.0184517	0.7623
UF	Lachnospiraceae	rs62486589	T	C	0.0676	0.0152	8.45707e-06	0.022319	0.0182418	0.223796
UF	Lachnospiraceae	rs6477056	G	A	-0.0788	0.0128	8.39692e-10	-0.0334968	0.0140975	0.0174506
UF	Lachnospiraceae	rs6509939	C	T	-0.0583	0.0128	5.23203e-06	0.014266	0.0141537	0.324143
UF	Lachnospiraceae	rs66823261	C	T	-0.0752	0.0161	3.16701e-06	0.0134369	0.0171931	0.447873
UF	Lachnospiraceae	rs6852089	A	G	0.1124	0.0254	9.48004e-06	-0.0166664	0.0245814	0.479673
UF	Lachnospiraceae	rs7024449	G	A	-0.0617	0.013	2.15001e-06	-0.0136178	0.0151208	0.332045
UF	Lachnospiraceae	rs7087113	A	G	0.0715	0.016	7.95408e-06	0.0190637	0.0189681	0.294429
UF	Lachnospiraceae	rs7088610	T	C	0.1407	0.0305	4.09496e-06	0.0429236	0.0368614	0.237015
UF	Lachnospiraceae	rs7103852	G	A	0.136	0.0238	1.079e-08	-0.0235337	0.0270533	0.355882
UF	Lachnospiraceae	rs7128746	C	T	0.0716	0.0128	2.04498e-08	-0.00496281	0.0142348	0.733934
UF	Lachnospiraceae	rs7130125	G	A	-0.0967	0.0144	1.97879e-11	-0.00317978	0.0167116	0.881196
UF	Lachnospiraceae	rs7250783	A	G	-0.0781	0.0135	6.528e-09	-0.00608328	0.0161755	0.708246
UF	Lachnospiraceae	rs72817333	G	A	-0.1144	0.0228	5.21999e-07	-0.00295	0.0214718	0.992663
UF	Lachnospiraceae	rs7284767	A	G	0.0684	0.0134	3.18302e-07	0.0271057	0.0149298	0.0724386
UF	Lachnospiraceae	rs73006241	C	T	-0.115	0.0153	5.31986e-14	0.0104027	0.0203643	0.593153
UF	Lachnospiraceae	rs73181764	C	T	-0.0621	0.0138	6.97397e-06	-0.0188194	0.0157142	0.224039
UF	Lachnospiraceae	rs7359524	A	G	0.0747	0.0136	3.76201e-08	-0.00489103	0.015766	0.708044
UF	Lachnospiraceae	rs7394038	T	C	0.0621	0.0127	1.075e-06	0.0136028	0.0141768	0.332571
UF	Lachnospiraceae	rs74485684	C	T	-0.0974	0.0166	4.63202e-09	0.0191637	0.0188899	0.327243
UF	Lachnospiraceae	rs7559329	C	T	0.0836	0.0188	9.14092e-06	0.000807992	0.0199523	0.9869
UF	Lachnospiraceae	rs75691080	T	C	-0.1115	0.0202	3.176e-08	-0.00418044	0.0246741	0.793716
UF	Lachnospiraceae	rs7738189	C	T	-0.0941	0.0128	1.69512e-13	-0.00548326	0.0140921	0.691866
UF	Lachnospiraceae	rs7769064	G	A	-0.0663	0.0127	1.94599e-07	-0.00595324	0.014098	0.697207
UF	Lachnospiraceae	rs78081080	T	C	0.1211	0.0209	6.68898e-09	-0.0367619	0.026284	0.142421
UF	Lachnospiraceae	rs7813272	C	T	-0.0656	0.0141	3.312e-06	0.0133139	0.0161279	0.406816
UF	Lachnospiraceae	rs7835634	G	A	0.0872	0.0185	2.36903e-06	-0.00519264	0.0211631	0.798973
UF	Lachnospiraceae	rs8101946	G	A	0.0582	0.0128	5.05801e-06	0.00681578	0.0142482	0.636581
UF	Lachnospiraceae	rs929052	T	C	-0.0975	0.0172	1.36101e-08	-0.0239399	0.0189072	0.206515
UF	Lachnospiraceae	rs9315762	T	C	0.1558	0.0167	1.11712e-20	-0.00291223	0.0177403	0.921679
UF	Lachnospiraceae	rs9383985	T	C	-0.0774	0.0133	6.35902e-09	-0.00555532	0.014978	0.713058
UF	Lachnospiraceae	rs9415061	T	G	-0.0579	0.0128	5.91099e-06	0.00564247	0.014511	0.652013
UF	Lachnospiraceae	rs9478317	C	T	-0.11	0.0129	1.17193e-17	-0.0360973	0.0144787	0.0137803
UF	Lachnospiraceae	rs9478395	T	C	0.0839	0.0155	6.665e-08	0.000986629	0.0172699	0.933287
UF	Lachnospiraceae	rs9479275	A	G	-0.1231	0.0142	4.14954e-18	0.0501198	0.0158268	0.00179044
UF	Lachnospiraceae	rs9548916	C	T	-0.0602	0.0132	5.26599e-06	-0.0114808	0.0144644	0.428957
UF	Lachnospiraceae	rs9549258	C	T	0.0693	0.0156	8.96995e-06	-0.0171037	0.0176328	0.317137
UF	Lachnospiraceae	rs9566501	A	G	0.1271	0.0178	8.66762e-13	-0.00837142	0.0184314	0.644926
UF	Lachnospiraceae	rs9603689	G	A	-0.0676	0.0134	4.20504e-07	0.00290512	0.0143506	0.835621
UF	Lachnospiraceae	rs9611525	T	C	0.0696	0.0133	1.60602e-07	0.0170417	0.0151785	0.284165
UF	Lachnospiraceae	rs9621190	T	C	0.075	0.0165	5.44904e-06	0.00113238	0.0201925	0.997626
UF	Lachnospiraceae	rs9811962	G	A	0.0615	0.0128	1.63599e-06	0.00452218	0.0142501	0.752018
UF	Lachnospiraceae	rs9871778	C	T	-0.0863	0.0186	3.37101e-06	-0.031148	0.0198829	0.111355
OC	Lachnospiraceae	rs10185198	G	A	0.221	0.04982	9.15398e-06	0.00690358	0.0226148	0.800653
OC	Lachnospiraceae	rs11097807	T	C	0.1889	0.04174	6.02102e-06	-0.0042507	0.0204583	0.785726
OC	Lachnospiraceae	rs1254604	G	A	0.2628	0.05937	9.54289e-06	-0.00404186	0.0262186	0.949641
OC	Lachnospiraceae	rs13229993	T	C	0.1774	0.04005	9.49511e-06	-0.0229305	0.0198089	0.309383
OC	Lachnospiraceae	rs1470053	T	G	-0.1825	0.0387	1.70801e-06	0.00701778	0.0182026	0.728674
OC	Lachnospiraceae	rs1944692	G	A	0.1554	0.03508	9.43996e-06	0.00493247	0.0167866	0.789936
OC	Lachnospiraceae	rs2282718	A	G	-0.1353	0.03057	9.54905e-06	-0.000647405	0.0143743	0.978188
OC	Lachnospiraceae	rs2853676	C	T	-0.1633	0.03154	2.70097e-07	0.0165033	0.0163056	0.288684
OC	Lachnospiraceae	rs34466582	T	C	0.1884	0.03354	2.67898e-08	-0.00835185	0.0172145	0.678574
OC	Lachnospiraceae	rs4245812	G	A	-0.1362	0.03067	8.9869e-06	0.0289953	0.0144361	0.044321
OC	Lachnospiraceae	rs7008128	T	C	0.1677	0.03134	6.95601e-08	0.0148981	0.0149471	0.342736
OC	Lachnospiraceae	rs71472643	A	G	-0.1736	0.03714	2.96101e-06	0.0106097	0.0182533	0.545852
OC	Lachnospiraceae	rs7405776	G	A	-0.1413	0.02922	1.42001e-06	0.00428299	0.014685	0.773982
OC	Lachnospiraceae	rs75475082	C	T	0.2949	0.06547	6.62903e-06	-0.0242785	0.0407118	0.553401
OC	Lachnospiraceae	rs7705526	A	C	0.2804	0.03003	1.58016e-20	-0.0131763	0.0150676	0.360677
OC	Lachnospiraceae	rs78237675	G	A	-0.1974	0.04298	4.344e-06	0.000500545	0.0196761	0.960116
OC	Lachnospiraceae	rs7902587	T	C	0.257	0.04589	4.00996e-08	0.0255089	0.0232337	0.2886
OC	Lachnospiraceae	rs8098244	G	A	-0.1742	0.03147	3.88597e-08	0.0112608	0.0157491	0.461034
OC	Lachnospiraceae	rs9631518	T	C	-0.2322	0.0525	9.76e-06	0.0271763	0.0244633	0.224364
OC	Lachnospiraceae	rs9648723	C	A	0.1756	0.03677	1.78398e-06	0.0185271	0.0188849	0.367413
OC	Lachnospiraceae	rs9870207	G	A	-0.1764	0.03254	4.47095e-08	0.00327354	0.0150374	0.831165
Note: MR, Mendelian randomization; UF, uterine fibroids; OC, ovarian cancer; SNP,single nucleotide polymorphism; SE, standard error.
